# Supplementary material for: Virus-host interactions predictor (VHIP): Machine learning approach to resolve microbial virus-host interaction networks
Source: PLoS Comput Biol. 2024 Sep 18;20(9):e1011649. doi: 10.1371/journal.pcbi.1011649 (PMC11441702; doi:10.1371/journal.pcbi.1011649)
Supplement: S1 Table — Submitted as an excel spreadsheet. (XLSX) [file pcbi.1011649.s009.xlsx]

## Sheet: acc_range_version1
Acc_number	DOI
NC_025829	10.1038/srep22636
NC_028862	10.1016/j.ijfoodmicro.2015.10.001
NC_028880	10.1002/jmv.24401
NC_026610	10.1002/jobm.201500611
NC_003345	10.1006/viro.1993.1643
NC_031938	10.1007/s00248-014-0375-8
NC_013649	10.1007/s00253-011-3149-y
NC_018284	10.1007/s00284-010-9659-5
NC_018281	10.1007/s00284-010-9659-5
NC_026010	10.1007/s00284-015-0935-2
NC_031908	10.1007/s00284-016-1175-9
NC_025427	10.1007/s00438-015-1113-8
NC_019517	10.1007/s00705-012-1449-x
NC_018863	10.1007/s00705-013-1719-2
NC_021569	10.1007/s00705-013-1882-5
NC_021063	10.1007/s00705-014-2122-3
NC_023558	10.1007/s00705-014-2173-5
NC_028957	10.1007/s00705-015-2388-0
NC_026607	10.1007/s00705-015-2647-0
NC_029078	10.1007/s00705-016-3018-1
NC_031095	10.1007/s00705-016-3202-3
NC_031053	10.1007/s00705-016-3202-3
NC_025437	10.1007/s10096-014-2246-0
NC_021801	10.1007/s11262-013-0938-7
NC_025430	10.1007/s11262-015-1195-8
NC_029072	10.1007/s11262-015-1269-7
NC_029071	10.1007/s11262-015-1269-7
NC_029050	10.1007/s11262-015-1269-7
NC_029045	10.1007/s11262-015-1269-7
NC_029042	10.1007/s11262-015-1269-7
NC_029002	10.1007/s12250-013-3340-7
NC_027387	10.1007/s12560-015-9218-0
NC_013645	10.1016/j.ijfoodmicro.2009.09.005
NC_013598	10.1016/j.ijfoodmicro.2009.09.005
NC_024390	10.1016/j.ijfoodmicro.2014.01.019
NC_020870	10.1016/j.ijfoodmicro.2014.01.019
NC_020880	10.1016/j.ijfoodmicro.2014.01.019
NC_024389	10.1016/j.ijfoodmicro.2014.01.019
NC_024388	10.1016/j.ijfoodmicro.2014.01.019
NC_024386	10.1016/j.ijfoodmicro.2014.01.019
NC_024385	10.1016/j.ijfoodmicro.2014.01.019
NC_024380	10.1016/j.ijfoodmicro.2014.01.019
NC_024378	10.1016/j.ijfoodmicro.2014.01.019
NC_018861	10.1016/j.ijfoodmicro.2016.08.026
NC_016562	10.1016/j.ijfoodmicro.2016.08.026
NC_027352	10.1016/j.resmic.2011.07.001
NC_023582	10.1016/j.resmic.2014.09.012
NC_027388	10.1016/j.resmic.2015.07.008
NC_008721	10.1016/j.vetmic.2008.05.013
NC_014636	10.1016/j.vetmic.2011.12.016
NC_029101	10.1016/j.vetmic.2016.03.016
NC_009965	10.1016/j.virol.2005.02.025
NC_009799	10.1016/j.virol.2005.12.010
NC_007918	10.1016/j.virol.2006.02.005
NC_010576	10.1016/j.virol.2007.12.002
NC_016165	10.1016/j.virol.2011.09.028
NC_019401	10.1016/j.virol.2014.05.003
NC_025423	10.1016/j.virol.2014.06.012
NC_018856	10.1016/j.virol.2014.06.012
NC_016563	10.1016/j.virol.2014.06.012
NC_024123	10.1016/j.virusres.2014.04.019
NC_024358	10.1016/j.virusres.2015.03.012
NC_029102	10.1016/j.virusres.2015.10.025
NC_028795	10.1016/j.virusres.2015.10.025
NC_031026	10.1016/j.virusres.2016.04.020
NC_028670	10.1016/j.virusres.2017.09.026
NC_011085	10.1016/j.ygeno.2010.06.001
NC_019447	10.1016/j.ygeno.2012.01.001
NC_019446	10.1016/j.ygeno.2012.01.001
NC_006936	10.1016/S0168-1605(03)00111-9
NC_004679	10.1016/S0378-1097(03)00028-4
NC_029033	10.1038/srep21943
NC_028908	10.1038/srep24776
NC_028695	10.1038/srep28338
NC_029106	10.1038/srep34300
NC_002072	10.1046/j.1365-2958.2001.02521.x
NC_031937	10.1093/jac/dkw253
NC_005345	10.1099/00221287-136-7-1365
NC_001418	10.1099/00221287-84-2-332
NC_023566	10.1099/mic.0.000022
NC_028999	10.1099/mic.0.044701-0
NC_019452	10.1099/mic.0.063776-0
NC_023599	10.1099/vir.0.058735-0
NC_028971	10.1111/1751-7915.12316
NC_028919	10.1111/1751-7915.12316
NC_028885	10.1111/1751-7915.12316
NC_028836	10.1111/1751-7915.12316
NC_028745	10.1111/1751-7915.12316
NC_021347	10.1111/1758-2229.12028
NC_015297	10.1111/j.1365-2672.2010.04882.x
NC_016899	10.1111/j.1462-2920.2011.02662.x
NC_016764	10.1111/j.1574-6968.2012.02592.x
NC_020416	10.1111/mmi.12134
NC_023601	10.1128/AEM.00062-14
NC_029009	10.1128/AEM.00096-15
NC_021783	10.1128/AEM.00706-13
NC_015263	10.1128/AEM.00796-10
NC_028758	10.1128/AEM.00804-15
NC_021861	10.1128/AEM.00832-13
NC_025421	10.1128/AEM.01268-14
NC_025420	10.1128/AEM.01268-14
NC_025415	10.1128/AEM.01268-14
NC_011589	10.1128/AEM.01709-08
NC_021531	10.1128/AEM.01827-15
NC_023735	10.1128/AEM.01952-10
NC_023722	10.1128/AEM.01952-10
NC_023706	10.1128/AEM.01952-10
NC_023694	10.1128/AEM.01952-10
NC_015466	10.1128/AEM.02131-08
NC_034248	10.1128/AEM.02256-13
NC_027296	10.1128/AEM.02256-13
NC_015269	10.1128/AEM.02504-10
NC_019916	10.1128/AEM.02565-12
NC_029121	10.1128/AEM.02889-14
NC_019514	10.1128/AEM.03022-10
NC_019504	10.1128/AEM.03022-10
NC_019510	10.1128/AEM.03022-10
NC_019928	10.1128/AEM.03530-12
NC_016073	10.1128/AEM.06231-11
NC_018452	10.1128/AEM.07097-11
NC_028984	10.1128/AEM.07726-11
NC_008193	10.1128/AEM.72.5.3154-3160.2006
NC_028890	10.1128/genomeA.01178-15
NC_009541	10.1128/JB.00106-07
NC_008364	10.1128/JB.00581-06
NC_022094	10.1128/JB.00655-13
NC_015253	10.1128/JB.00709-10
NC_015252	10.1128/JB.00709-10
NC_015254	10.1128/JB.00709-10
NC_015568	10.1128/JB.00787-10
NC_022987	10.1128/JB.01080-13
NC_022982	10.1128/JB.01080-13
NC_013644	10.1128/JB.01293-09
NC_013643	10.1128/JB.01293-09
NC_013646	10.1128/JB.01293-09
NC_013648	10.1128/JB.01293-09
NC_003309	10.1128/JB.184.14.4003-4017.2002
NC_003524	10.1128/JB.184.16.4359-4368.2002
NC_006945	10.1128/JB.187.6.1966-1973.2005
NC_005342	10.1128/JB.188.1.255-268.2006
NC_007734	10.1128/JB.188.8.3037-3051.2006
NC_023693	10.1128/JVI.00801-12
NC_007456	10.1128/JVI.00801-12
NC_028983	10.1128/JVI.01364-14
NC_028982	10.1128/JVI.01364-14
NC_021300	10.1128/JVI.01521-13
NC_020877	10.1128/JVI.02763-12
NC_022090	10.1128/JVI.02763-12
NC_022750	10.1128/JVI.02860-13
NC_002194	10.1128/JVI.74.8.3464-3469.2000
NC_019451	10.1128/mBio.00029-12
NC_030910	10.1139/W10-075
NC_020998	10.1155/2013/456318
NC_012223	10.1159/000299063
NC_024124	10.1159/000437426
NC_018283	10.1186/1471-2164-13-223
NC_018278	10.1186/1471-2164-13-223
NC_021772	10.1186/1471-2164-14-481
NC_021782	10.1186/1471-2164-14-481
NC_021780	10.1186/1471-2164-14-481
NC_021779	10.1186/1471-2164-14-481
NC_021775	10.1186/1471-2164-14-481
NC_022916	10.1186/1471-2164-14-574
NC_022749	10.1186/1471-2164-14-677
NC_027398	10.1186/1471-2164-15-742
NC_011216	10.1186/1471-2164-9-615
NC_019450	10.1186/1471-2180-11-102
NC_027339	10.1186/1471-2180-13-39
NC_023588	10.1186/1471-2180-14-17
NC_020873	10.1186/1743-422X-10-48
NC_011041	10.1186/1743-422X-10-76
NC_025451	10.1186/1743-422X-11-188
NC_012749	10.1186/1743-422X-6-41
NC_019530	10.1186/1743-422X-8-498
NC_029019	10.1186/s12864-015-1848-y
NC_027118	10.1186/s12985-016-0490-x
NC_019925	10.1371/journal.pone.0033227
NC_017969	10.1371/journal.pone.0034585
NC_019935	10.1371/journal.pone.0047742
NC_019918	10.1371/journal.pone.0060575
NC_021562	10.1371/journal.pone.0070934
NC_023007	10.1371/journal.pone.0085972
NC_024793	10.1371/journal.pone.0100426
NC_024793	10.1371/journal.pone.0100426
NC_024784	10.1371/journal.pone.0100426
NC_025417	10.1371/journal.pone.0102600
NC_027375	10.1371/journal.pone.0116571
NC_026602	10.1371/journal.pone.0130548
NC_026601	10.1371/journal.pone.0130548
NC_026600	10.1371/journal.pone.0130548
NC_026599	10.1371/journal.pone.0130548
NC_026594	10.1371/journal.pone.0130548
NC_026587	10.1371/journal.pone.0130548
NC_026586	10.1371/journal.pone.0130548
NC_024140	10.1371/journal.pone.0130548
NC_028673	10.1371/journal.pone.0134512
NC_028668	10.1371/journal.pone.0134512
NC_028665	10.1371/journal.pone.0134512
NC_028653	10.1371/journal.pone.0134512 A
NC_028969	10.1371/journal.pone.0156838
NC_023574	10.3389/fmicb.2013.00417
NC_031264	10.3389/fmicb.2016.00024
NC_030934	10.3389/fmicb.2016.00279
NC_031008	10.3389/fmicb.2016.00934
NC_028870	10.3390/v7041804
NC_029010	10.3390/v7102870
