# Supplementary material for: Virus-host interactions predictor (VHIP): Machine learning approach to resolve microbial virus-host interaction networks
Source: PLoS Comput Biol. 2024 Sep 18;20(9):e1011649. doi: 10.1371/journal.pcbi.1011649 (PMC11441702; doi:10.1371/journal.pcbi.1011649)
Supplement: S2 Table — Each row contains an experimentally tested virus-host pair, their known interaction, and the signal of coevolutions computed from their genomic sequences. Submitted as an excel spreadsheet. (CSV) [file pcbi.1011649.s010.csv]

	hostname	phagename	infection	k3dist	k6dist	GCdiff	Homology	pairs	data
1	Staphylococcus_arlettae	PG-2021_10	NoInf	0.57844884571983	0.402651436422747	-2.74211366251363	0	Staphylococcus_arlettae:PG-2021_10	StaphStudy
2	Staphylococcus_aureus	PG-2021_10	Inf	0.616029772083553	0.433583644089519	-2.08969381825635	0	Staphylococcus_aureus:PG-2021_10	StaphStudy
3	Staphylococcus_auricularis	PG-2021_10	NoInf	0.683113315033196	0.479902869830796	-6.60904621248772	0	Staphylococcus_auricularis:PG-2021_10	StaphStudy
4	Staphylococcus_capitis	PG-2021_10	Inf	0.453624148369023	0.328484213143478	-2.15669950303719	0	Staphylococcus_capitis:PG-2021_10	StaphStudy
5	Staphylococcus_caprae	PG-2021_10	NoInf	0.550319227217507	0.381438898479678	-2.84984490687334	0	Staphylococcus_caprae:PG-2021_10	StaphStudy
6	Staphylococcus_chromogenes	PG-2021_10	Inf	0.687791691069096	0.497662270152366	-6.12190634548933	0	Staphylococcus_chromogenes:PG-2021_10	StaphStudy
7	Staphylococcus_cohnii	PG-2021_10	Inf	0.56978264901187	0.410313607714242	-1.92349628593065	0	Staphylococcus_cohnii:PG-2021_10	StaphStudy
8	Staphylococcus_epidermidis	PG-2021_10	Inf	0.50920994997971	0.366701769220402	-1.32529325747863	0	Staphylococcus_epidermidis:PG-2021_10	StaphStudy
9	Staphylococcus_equorum	PG-2021_10	Inf	0.557698164289141	0.392506436716382	-2.35267450168031	0	Staphylococcus_equorum:PG-2021_10	StaphStudy
10	Staphylococcus_fleuretti	PG-2021_10	NoInf	0.416863154589347	0.318281815782418	-0.713069331506524	0	Staphylococcus_fleuretti:PG-2021_10	StaphStudy
11	Staphylococcus_haemolyticus	PG-2021_10	NoInf	0.542528927955363	0.376330955409636	-2.02270848392886	0	Staphylococcus_haemolyticus:PG-2021_10	StaphStudy
12	Staphylococcus_hominis	PG-2021_10	NoInf	0.515241172988888	0.359670859725775	-0.880371411497567	0	Staphylococcus_hominis:PG-2021_10	StaphStudy
13	Staphylococcus_hyicus	PG-2021_10	NoInf	0.696680706036634	0.496397390072357	-4.80803385683884	0	Staphylococcus_hyicus:PG-2021_10	StaphStudy
14	Staphylococcus_kloosii	PG-2021_10	NoInf	0.617742148036772	0.410330830740983	-2.31277146226039	0	Staphylococcus_kloosii:PG-2021_10	StaphStudy
15	Staphylococcus_lentus	PG-2021_10	Inf	0.431955384345844	0.313086072500048	-1.12715663563818	0	Staphylococcus_lentus:PG-2021_10	StaphStudy
16	Staphylococcus_lugdunensis	PG-2021_10	Inf	0.594753069949619	0.425545187339654	-2.9759262543269	0	Staphylococcus_lugdunensis:PG-2021_10	StaphStudy
17	Staphylococcus_nepalensis	PG-2021_10	NoInf	0.589148163972929	0.417791795037058	-2.34479766466181	0	Staphylococcus_nepalensis:PG-2021_10	StaphStudy
18	Staphylococcus_pasteuri	PG-2021_10	Inf	0.548378966986528	0.382119543311432	-1.93760380719813	0	Staphylococcus_pasteuri:PG-2021_10	StaphStudy
19	Staphylococcus_pettenkoferi	PG-2021_10	NoInf	0.636599232481385	0.459371854823531	-8.36586277443962	0	Staphylococcus_pettenkoferi:PG-2021_10	StaphStudy
20	Staphylococcus_pseudintermedius	PG-2021_10	NoInf	0.735481840322026	0.534399570619529	-6.86167156074051	0	Staphylococcus_pseudintermedius:PG-2021_10	StaphStudy
21	Staphylococcus_saprophyticus	PG-2021_10	NoInf	0.59019883220251	0.42045664267669	-2.45884991943448	0	Staphylococcus_saprophyticus:PG-2021_10	StaphStudy
22	Staphylococcus_schleiferi	PG-2021_10	Inf	0.667528667009797	0.485734544400983	-5.25789070055682	0	Staphylococcus_schleiferi:PG-2021_10	StaphStudy
23	Staphylococcus_sciuri	PG-2021_10	Inf	0.501724121033823	0.358277509622905	-1.85211234880274	0	Staphylococcus_sciuri:PG-2021_10	StaphStudy
24	Staphylococcus_succinus	PG-2021_10	Inf	0.538614189408411	0.382919912110493	-2.3129472780722	0	Staphylococcus_succinus:PG-2021_10	StaphStudy
25	Staphylococcus_vitulinus	PG-2021_10	Inf	0.504972102634873	0.35803704023547	-1.91162888888903	0	Staphylococcus_vitulinus:PG-2021_10	StaphStudy
26	Staphylococcus_warneri	PG-2021_10	Inf	0.538777446834807	0.374801693804445	-1.96363478509794	0	Staphylococcus_warneri:PG-2021_10	StaphStudy
27	Staphylococcus_xylosus	PG-2021_10	Inf	0.53320724520554	0.377680816420858	-2.10657250893368	0	Staphylococcus_xylosus:PG-2021_10	StaphStudy
28	Staphylococcus_arlettae	PG-2021_12	NoInf	0.593626717875691	0.456515396649036	-2.18269297548401	0	Staphylococcus_arlettae:PG-2021_12	StaphStudy
29	Staphylococcus_aureus	PG-2021_12	Inf	0.665765883994222	0.496446339345106	-1.53027313122672	0	Staphylococcus_aureus:PG-2021_12	StaphStudy
30	Staphylococcus_auricularis	PG-2021_12	NoInf	0.739824669864936	0.554747446334501	-6.0496255254581	0	Staphylococcus_auricularis:PG-2021_12	StaphStudy
31	Staphylococcus_capitis	PG-2021_12	NoInf	0.575066042663402	0.434215597247158	-1.59727881600757	0	Staphylococcus_capitis:PG-2021_12	StaphStudy
32	Staphylococcus_caprae	PG-2021_12	NoInf	0.657218199314309	0.482380849550544	-2.29042421984372	0	Staphylococcus_caprae:PG-2021_12	StaphStudy
33	Staphylococcus_chromogenes	PG-2021_12	Inf	0.730758477087504	0.565458367291782	-5.56248565845971	0	Staphylococcus_chromogenes:PG-2021_12	StaphStudy
34	Staphylococcus_cohnii	PG-2021_12	Inf	0.620764629024184	0.479713928846957	-1.36407559890103	0	Staphylococcus_cohnii:PG-2021_12	StaphStudy
35	Staphylococcus_epidermidis	PG-2021_12	NoInf	0.607356415848923	0.457037489777689	-0.765872570449009	0	Staphylococcus_epidermidis:PG-2021_12	StaphStudy
36	Staphylococcus_equorum	PG-2021_12	Inf	0.623788729955677	0.477243931684849	-1.79325381465069	0	Staphylococcus_equorum:PG-2021_12	StaphStudy
37	Staphylococcus_fleuretti	PG-2021_12	Inf	0.553377011863745	0.431082110800762	-0.153648644476903	0	Staphylococcus_fleuretti:PG-2021_12	StaphStudy
38	Staphylococcus_haemolyticus	PG-2021_12	NoInf	0.617205374173872	0.451877860825962	-1.46328779689924	0	Staphylococcus_haemolyticus:PG-2021_12	StaphStudy
39	Staphylococcus_hominis	PG-2021_12	NoInf	0.615316372775348	0.460502071603097	-0.320950724467945	0	Staphylococcus_hominis:PG-2021_12	StaphStudy
40	Staphylococcus_hyicus	PG-2021_12	NoInf	0.705515105936829	0.543182571311285	-4.24861316980921	0	Staphylococcus_hyicus:PG-2021_12	StaphStudy
41	Staphylococcus_kloosii	PG-2021_12	Inf	0.608705567698752	0.451191250360719	-1.75335077523077	0	Staphylococcus_kloosii:PG-2021_12	StaphStudy
42	Staphylococcus_lentus	PG-2021_12	NoInf	0.557080193861793	0.428626048750913	-0.567735948608561	0	Staphylococcus_lentus:PG-2021_12	StaphStudy
43	Staphylococcus_lugdunensis	PG-2021_12	NoInf	0.646113878914198	0.48717756276684	-2.41650556729728	0	Staphylococcus_lugdunensis:PG-2021_12	StaphStudy
44	Staphylococcus_nepalensis	PG-2021_12	NoInf	0.625500927968479	0.48898749482626	-1.78537697763219	0	Staphylococcus_nepalensis:PG-2021_12	StaphStudy
45	Staphylococcus_pasteuri	PG-2021_12	NoInf	0.601857335640693	0.445131820169445	-1.3781831201685	0	Staphylococcus_pasteuri:PG-2021_12	StaphStudy
46	Staphylococcus_pettenkoferi	PG-2021_12	NoInf	0.732523726780033	0.53868558590459	-7.80644208740999	0	Staphylococcus_pettenkoferi:PG-2021_12	StaphStudy
47	Staphylococcus_pseudintermedius	PG-2021_12	NoInf	0.758595760687724	0.581922621403968	-6.30225087371089	0	Staphylococcus_pseudintermedius:PG-2021_12	StaphStudy
48	Staphylococcus_saprophyticus	PG-2021_12	NoInf	0.632344035297328	0.477650765071201	-1.89942923240486	0	Staphylococcus_saprophyticus:PG-2021_12	StaphStudy
49	Staphylococcus_schleiferi	PG-2021_12	NoInf	0.726002619434518	0.555841869927017	-4.6984700135272	0	Staphylococcus_schleiferi:PG-2021_12	StaphStudy
50	Staphylococcus_sciuri	PG-2021_12	Inf	0.606374692087946	0.449959237201004	-1.29269166177312	0	Staphylococcus_sciuri:PG-2021_12	StaphStudy
51	Staphylococcus_succinus	PG-2021_12	NoInf	0.598182176826293	0.462039589784765	-1.75352659104258	0	Staphylococcus_succinus:PG-2021_12	StaphStudy
52	Staphylococcus_vitulinus	PG-2021_12	Inf	0.624957675883441	0.457927649914733	-1.35220820185941	0	Staphylococcus_vitulinus:PG-2021_12	StaphStudy
53	Staphylococcus_warneri	PG-2021_12	NoInf	0.594641662133087	0.437868010075656	-1.40421409806832	0	Staphylococcus_warneri:PG-2021_12	StaphStudy
54	Staphylococcus_xylosus	PG-2021_12	Inf	0.586049431753252	0.450081157873516	-1.54715182190406	0	Staphylococcus_xylosus:PG-2021_12	StaphStudy
55	Staphylococcus_arlettae	PG-2021_14	NoInf	0.600772566213965	0.462389973505708	-2.18316627272243	0	Staphylococcus_arlettae:PG-2021_14	StaphStudy
56	Staphylococcus_aureus	PG-2021_14	Inf	0.669991142648582	0.498664784468661	-1.53074642846514	0	Staphylococcus_aureus:PG-2021_14	StaphStudy
57	Staphylococcus_auricularis	PG-2021_14	NoInf	0.73903935094497	0.556125642537485	-6.05009882269652	0	Staphylococcus_auricularis:PG-2021_14	StaphStudy
58	Staphylococcus_capitis	PG-2021_14	NoInf	0.591113090475812	0.447185373232365	-1.59775211324598	0	Staphylococcus_capitis:PG-2021_14	StaphStudy
59	Staphylococcus_caprae	PG-2021_14	NoInf	0.670598280088514	0.492396462840664	-2.29089751708213	0	Staphylococcus_caprae:PG-2021_14	StaphStudy
60	Staphylococcus_chromogenes	PG-2021_14	Inf	0.736046470362957	0.56933454565345	-5.56295895569813	0	Staphylococcus_chromogenes:PG-2021_14	StaphStudy
61	Staphylococcus_cohnii	PG-2021_14	Inf	0.620637578539588	0.480415013167634	-1.36454889613944	0	Staphylococcus_cohnii:PG-2021_14	StaphStudy
62	Staphylococcus_epidermidis	PG-2021_14	NoInf	0.600253003803455	0.448854646797913	-0.766345867687424	0	Staphylococcus_epidermidis:PG-2021_14	StaphStudy
63	Staphylococcus_equorum	PG-2021_14	Inf	0.628433178733836	0.480608641100146	-1.7937271118891	0	Staphylococcus_equorum:PG-2021_14	StaphStudy
64	Staphylococcus_fleuretti	PG-2021_14	Inf	0.551822381538659	0.42799686391652	-0.154121941715317	0	Staphylococcus_fleuretti:PG-2021_14	StaphStudy
65	Staphylococcus_haemolyticus	PG-2021_14	NoInf	0.620306362019833	0.457922001838449	-1.46376109413766	0	Staphylococcus_haemolyticus:PG-2021_14	StaphStudy
66	Staphylococcus_hominis	PG-2021_14	NoInf	0.620261378883749	0.464878552133886	-0.32142402170636	0	Staphylococcus_hominis:PG-2021_14	StaphStudy
67	Staphylococcus_hyicus	PG-2021_14	NoInf	0.709605754684483	0.546161656894894	-4.24908646704763	0	Staphylococcus_hyicus:PG-2021_14	StaphStudy
68	Staphylococcus_kloosii	PG-2021_14	Inf	0.617638130991388	0.458145573825394	-1.75382407246918	0	Staphylococcus_kloosii:PG-2021_14	StaphStudy
69	Staphylococcus_lentus	PG-2021_14	Inf	0.554122785364734	0.42564651188721	-0.568209245846976	0	Staphylococcus_lentus:PG-2021_14	StaphStudy
70	Staphylococcus_lugdunensis	PG-2021_14	NoInf	0.648811849547293	0.489120650965198	-2.4169788645357	0	Staphylococcus_lugdunensis:PG-2021_14	StaphStudy
71	Staphylococcus_nepalensis	PG-2021_14	NoInf	0.630092025336703	0.492112709336986	-1.7858502748706	0	Staphylococcus_nepalensis:PG-2021_14	StaphStudy
72	Staphylococcus_pasteuri	PG-2021_14	NoInf	0.594506534812897	0.43648486973372	-1.37865641740692	0	Staphylococcus_pasteuri:PG-2021_14	StaphStudy
73	Staphylococcus_pettenkoferi	PG-2021_14	NoInf	0.728506749959068	0.533819576981204	-7.80691538464841	0	Staphylococcus_pettenkoferi:PG-2021_14	StaphStudy
74	Staphylococcus_pseudintermedius	PG-2021_14	NoInf	0.764725205535887	0.586835725347488	-6.3027241709493	0	Staphylococcus_pseudintermedius:PG-2021_14	StaphStudy
75	Staphylococcus_saprophyticus	PG-2021_14	NoInf	0.637886460170414	0.483966470428293	-1.89990252964327	0	Staphylococcus_saprophyticus:PG-2021_14	StaphStudy
76	Staphylococcus_schleiferi	PG-2021_14	NoInf	0.735593068904894	0.563650093083459	-4.69894331076562	0	Staphylococcus_schleiferi:PG-2021_14	StaphStudy
77	Staphylococcus_sciuri	PG-2021_14	Inf	0.610244978992946	0.452753333778999	-1.29316495901153	0	Staphylococcus_sciuri:PG-2021_14	StaphStudy
78	Staphylococcus_succinus	PG-2021_14	NoInf	0.606879847226824	0.466861525325319	-1.75399988828099	0	Staphylococcus_succinus:PG-2021_14	StaphStudy
79	Staphylococcus_vitulinus	PG-2021_14	Inf	0.624360868892339	0.457803995570919	-1.35268149909782	0	Staphylococcus_vitulinus:PG-2021_14	StaphStudy
80	Staphylococcus_warneri	PG-2021_14	NoInf	0.598278556955414	0.443310587905943	-1.40468739530673	0	Staphylococcus_warneri:PG-2021_14	StaphStudy
81	Staphylococcus_xylosus	PG-2021_14	Inf	0.593010641726732	0.455860602117426	-1.54762511914248	0	Staphylococcus_xylosus:PG-2021_14	StaphStudy
82	Staphylococcus_arlettae	PG-2021_15	NoInf	0.593205561374894	0.455904751146998	-2.18523395485076	0	Staphylococcus_arlettae:PG-2021_15	StaphStudy
83	Staphylococcus_aureus	PG-2021_15	Inf	0.6652600685549	0.49582155477183	-1.53281411059347	0	Staphylococcus_aureus:PG-2021_15	StaphStudy
84	Staphylococcus_auricularis	PG-2021_15	NoInf	0.739368981676468	0.554122487430422	-6.05216650482485	0	Staphylococcus_auricularis:PG-2021_15	StaphStudy
85	Staphylococcus_capitis	PG-2021_15	Inf	0.574535948101797	0.433517992048818	-1.59981979537432	0	Staphylococcus_capitis:PG-2021_15	StaphStudy
86	Staphylococcus_caprae	PG-2021_15	NoInf	0.656695423769757	0.481698822628187	-2.29296519921046	0	Staphylococcus_caprae:PG-2021_15	StaphStudy
87	Staphylococcus_chromogenes	PG-2021_15	Inf	0.73048061101709	0.564924356688444	-5.56502663782646	0	Staphylococcus_chromogenes:PG-2021_15	StaphStudy
88	Staphylococcus_cohnii	PG-2021_15	NoInf	0.620248697370819	0.479042566155883	-1.36661657826777	0	Staphylococcus_cohnii:PG-2021_15	StaphStudy
89	Staphylococcus_epidermidis	PG-2021_15	Inf	0.606815976215962	0.456353153250881	-0.768413549815754	0	Staphylococcus_epidermidis:PG-2021_15	StaphStudy
90	Staphylococcus_equorum	PG-2021_15	Inf	0.623225533374054	0.476526332477904	-1.79579479401743	0	Staphylococcus_equorum:PG-2021_15	StaphStudy
91	Staphylococcus_fleuretti	PG-2021_15	NoInf	0.552726341291475	0.430229321394621	-0.156189623843648	0	Staphylococcus_fleuretti:PG-2021_15	StaphStudy
92	Staphylococcus_haemolyticus	PG-2021_15	NoInf	0.616634618639582	0.451126907222418	-1.46582877626599	0	Staphylococcus_haemolyticus:PG-2021_15	StaphStudy
93	Staphylococcus_hominis	PG-2021_15	NoInf	0.614784606569783	0.459796013794918	-0.323491703834691	0	Staphylococcus_hominis:PG-2021_15	StaphStudy
94	Staphylococcus_hyicus	PG-2021_15	Inf	0.70520167952932	0.542704736893253	-4.25115414917596	0	Staphylococcus_hyicus:PG-2021_15	StaphStudy
95	Staphylococcus_kloosii	PG-2021_15	NoInf	0.608170006946935	0.450408433121124	-1.75589175459751	0	Staphylococcus_kloosii:PG-2021_15	StaphStudy
96	Staphylococcus_lentus	PG-2021_15	NoInf	0.556380412163467	0.427761006142443	-0.570276927975307	0	Staphylococcus_lentus:PG-2021_15	StaphStudy
97	Staphylococcus_lugdunensis	PG-2021_15	Inf	0.645491459345572	0.486420703047668	-2.41904654666403	0	Staphylococcus_lugdunensis:PG-2021_15	StaphStudy
98	Staphylococcus_nepalensis	PG-2021_15	NoInf	0.624957082831847	0.488287349161038	-1.78791795699893	0	Staphylococcus_nepalensis:PG-2021_15	StaphStudy
99	Staphylococcus_pasteuri	PG-2021_15	NoInf	0.601229400396829	0.444444456035526	-1.38072409953525	0	Staphylococcus_pasteuri:PG-2021_15	StaphStudy
100	Staphylococcus_pettenkoferi	PG-2021_15	NoInf	0.731950914998984	0.537958764393539	-7.80898306677674	0	Staphylococcus_pettenkoferi:PG-2021_15	StaphStudy
101	Staphylococcus_pseudintermedius	PG-2021_15	NoInf	0.758334310437426	0.581434987206286	-6.30479185307763	0	Staphylococcus_pseudintermedius:PG-2021_15	StaphStudy
102	Staphylococcus_saprophyticus	PG-2021_15	NoInf	0.631774038188373	0.476945748078159	-1.90197021177161	0	Staphylococcus_saprophyticus:PG-2021_15	StaphStudy
103	Staphylococcus_schleiferi	PG-2021_15	Inf	0.725627570652892	0.55521927105429	-4.70101099289395	0	Staphylococcus_schleiferi:PG-2021_15	StaphStudy
104	Staphylococcus_sciuri	PG-2021_15	NoInf	0.605650756155719	0.449062601122748	-1.29523264113986	0	Staphylococcus_sciuri:PG-2021_15	StaphStudy
105	Staphylococcus_succinus	PG-2021_15	Inf	0.597610688091291	0.461343073292259	-1.75606757040932	0	Staphylococcus_succinus:PG-2021_15	StaphStudy
106	Staphylococcus_vitulinus	PG-2021_15	Inf	0.624207822807509	0.456977210573233	-1.35474918122615	0	Staphylococcus_vitulinus:PG-2021_15	StaphStudy
107	Staphylococcus_warneri	PG-2021_15	NoInf	0.594055658143994	0.437196377328835	-1.40675507743507	0	Staphylococcus_warneri:PG-2021_15	StaphStudy
108	Staphylococcus_xylosus	PG-2021_15	Inf	0.585491757044772	0.449377583971895	-1.54969280127081	0	Staphylococcus_xylosus:PG-2021_15	StaphStudy
109	Staphylococcus_arlettae	PG-2021_16	NoInf	0.589071975984653	0.412926654444235	-2.71544129408141	0	Staphylococcus_arlettae:PG-2021_16	StaphStudy
110	Staphylococcus_aureus	PG-2021_16	Inf	0.628735424424635	0.445234483824356	-2.06302144982412	0	Staphylococcus_aureus:PG-2021_16	StaphStudy
111	Staphylococcus_auricularis	PG-2021_16	NoInf	0.695468093952251	0.490730201643937	-6.5823738440555	0	Staphylococcus_auricularis:PG-2021_16	StaphStudy
112	Staphylococcus_capitis	PG-2021_16	Inf	0.476098012811158	0.349133373926928	-2.13002713460497	0	Staphylococcus_capitis:PG-2021_16	StaphStudy
113	Staphylococcus_caprae	PG-2021_16	NoInf	0.569528585522985	0.398469190411385	-2.82317253844112	0	Staphylococcus_caprae:PG-2021_16	StaphStudy
114	Staphylococcus_chromogenes	PG-2021_16	Inf	0.699908071213082	0.507876157754212	-6.09523397705711	0	Staphylococcus_chromogenes:PG-2021_16	StaphStudy
115	Staphylococcus_cohnii	PG-2021_16	Inf	0.574086631066216	0.415209647416634	-1.89682391749843	0	Staphylococcus_cohnii:PG-2021_16	StaphStudy
116	Staphylococcus_epidermidis	PG-2021_16	Inf	0.508452248037979	0.36374861322271	-1.29862088904641	0	Staphylococcus_epidermidis:PG-2021_16	StaphStudy
117	Staphylococcus_equorum	PG-2021_16	Inf	0.566820313188486	0.40185844774925	-2.32600213324809	0	Staphylococcus_equorum:PG-2021_16	StaphStudy
118	Staphylococcus_fleuretti	PG-2021_16	NoInf	0.418936994830866	0.320385085339467	-0.686396963074301	0	Staphylococcus_fleuretti:PG-2021_16	StaphStudy
119	Staphylococcus_haemolyticus	PG-2021_16	NoInf	0.551533529712883	0.388161854832401	-1.99603611549664	0	Staphylococcus_haemolyticus:PG-2021_16	StaphStudy
120	Staphylococcus_hominis	PG-2021_16	NoInf	0.523751755130542	0.368724205391834	-0.853699043065344	0	Staphylococcus_hominis:PG-2021_16	StaphStudy
121	Staphylococcus_hyicus	PG-2021_16	NoInf	0.707511477752846	0.506839827872952	-4.78136148840661	0	Staphylococcus_hyicus:PG-2021_16	StaphStudy
122	Staphylococcus_kloosii	PG-2021_16	NoInf	0.630293448849843	0.420566475625725	-2.28609909382817	0	Staphylococcus_kloosii:PG-2021_16	StaphStudy
123	Staphylococcus_lentus	PG-2021_16	NoInf	0.434773173457367	0.316843934585036	-1.10048426720596	0	Staphylococcus_lentus:PG-2021_16	StaphStudy
124	Staphylococcus_lugdunensis	PG-2021_16	Inf	0.601419485363865	0.433282850502161	-2.94925388589468	0	Staphylococcus_lugdunensis:PG-2021_16	StaphStudy
125	Staphylococcus_nepalensis	PG-2021_16	NoInf	0.596480132659594	0.42294093552586	-2.31812529622959	0	Staphylococcus_nepalensis:PG-2021_16	StaphStudy
126	Staphylococcus_pasteuri	PG-2021_16	NoInf	0.549288097684172	0.381531979564227	-1.9109314387659	0	Staphylococcus_pasteuri:PG-2021_16	StaphStudy
127	Staphylococcus_pettenkoferi	PG-2021_16	NoInf	0.644349361580042	0.45914521847756	-8.33919040600739	0	Staphylococcus_pettenkoferi:PG-2021_16	StaphStudy
128	Staphylococcus_pseudintermedius	PG-2021_16	NoInf	0.74987547848807	0.546391219048912	-6.83499919230828	0	Staphylococcus_pseudintermedius:PG-2021_16	StaphStudy
129	Staphylococcus_saprophyticus	PG-2021_16	NoInf	0.599494600778158	0.429650655500164	-2.43217755100226	0	Staphylococcus_saprophyticus:PG-2021_16	StaphStudy
130	Staphylococcus_schleiferi	PG-2021_16	Inf	0.68450015611087	0.502115923788153	-5.2312183321246	0	Staphylococcus_schleiferi:PG-2021_16	StaphStudy
131	Staphylococcus_sciuri	PG-2021_16	NoInf	0.511241801271651	0.366421387707423	-1.82543998037051	0	Staphylococcus_sciuri:PG-2021_16	StaphStudy
132	Staphylococcus_succinus	PG-2021_16	Inf	0.547933487623037	0.391819914386211	-2.28627490963997	0	Staphylococcus_succinus:PG-2021_16	StaphStudy
133	Staphylococcus_vitulinus	PG-2021_16	Inf	0.511681402880042	0.36494692249351	-1.88495652045681	0	Staphylococcus_vitulinus:PG-2021_16	StaphStudy
134	Staphylococcus_warneri	PG-2021_16	NoInf	0.549864485288741	0.385031498390227	-1.93696241666572	0	Staphylococcus_warneri:PG-2021_16	StaphStudy
135	Staphylococcus_xylosus	PG-2021_16	Inf	0.541686098500032	0.385331156920839	-2.07990014050146	0	Staphylococcus_xylosus:PG-2021_16	StaphStudy
136	Staphylococcus_arlettae	PG-2021_17	NoInf	0.58399415465919	0.409805414279063	-2.65961928183904	0	Staphylococcus_arlettae:PG-2021_17	StaphStudy
137	Staphylococcus_aureus	PG-2021_17	Inf	0.622738073202266	0.440561866315928	-2.00719943758175	0	Staphylococcus_aureus:PG-2021_17	StaphStudy
138	Staphylococcus_auricularis	PG-2021_17	Inf	0.693628711249845	0.487632215954669	-6.52655183181313	0	Staphylococcus_auricularis:PG-2021_17	StaphStudy
139	Staphylococcus_capitis	PG-2021_17	Inf	0.463384199729414	0.336060146626364	-2.0742051223626	0	Staphylococcus_capitis:PG-2021_17	StaphStudy
140	Staphylococcus_caprae	PG-2021_17	NoInf	0.559122593408485	0.388864504648604	-2.76735052619874	0	Staphylococcus_caprae:PG-2021_17	StaphStudy
141	Staphylococcus_chromogenes	PG-2021_17	Inf	0.696267978947714	0.505907916579682	-6.03941196481474	0	Staphylococcus_chromogenes:PG-2021_17	StaphStudy
142	Staphylococcus_cohnii	PG-2021_17	Inf	0.57631704979626	0.417055159207681	-1.84100190525605	0	Staphylococcus_cohnii:PG-2021_17	StaphStudy
143	Staphylococcus_epidermidis	PG-2021_17	Inf	0.518074892746945	0.374659482855271	-1.24279887680403	0	Staphylococcus_epidermidis:PG-2021_17	StaphStudy
144	Staphylococcus_equorum	PG-2021_17	Inf	0.563777568884101	0.399086758365785	-2.27018012100571	0	Staphylococcus_equorum:PG-2021_17	StaphStudy
145	Staphylococcus_fleuretti	PG-2021_17	NoInf	0.422814775017023	0.324087871231543	-0.630574950831928	0	Staphylococcus_fleuretti:PG-2021_17	StaphStudy
146	Staphylococcus_haemolyticus	PG-2021_17	NoInf	0.551387296419358	0.384620642875881	-1.94021410325427	0	Staphylococcus_haemolyticus:PG-2021_17	StaphStudy
147	Staphylococcus_hominis	PG-2021_17	NoInf	0.522418806804794	0.366747238745034	-0.797877030822971	0	Staphylococcus_hominis:PG-2021_17	StaphStudy
148	Staphylococcus_hyicus	PG-2021_17	Inf	0.703919078324696	0.505128969078601	-4.72553947616424	0	Staphylococcus_hyicus:PG-2021_17	StaphStudy
149	Staphylococcus_kloosii	PG-2021_17	Inf	0.625270962799598	0.417128561949477	-2.23027708158579	0	Staphylococcus_kloosii:PG-2021_17	StaphStudy
150	Staphylococcus_lentus	PG-2021_17	Inf	0.439755121465778	0.319531265410193	-1.04466225496359	0	Staphylococcus_lentus:PG-2021_17	StaphStudy
151	Staphylococcus_lugdunensis	PG-2021_17	Inf	0.600334371519628	0.43218337942445	-2.89343187365231	0	Staphylococcus_lugdunensis:PG-2021_17	StaphStudy
152	Staphylococcus_nepalensis	PG-2021_17	NoInf	0.595461635933028	0.423886638095635	-2.26230328398721	0	Staphylococcus_nepalensis:PG-2021_17	StaphStudy
153	Staphylococcus_pasteuri	PG-2021_17	NoInf	0.55695532657543	0.38939953333774	-1.85510942652353	0	Staphylococcus_pasteuri:PG-2021_17	StaphStudy
154	Staphylococcus_pettenkoferi	PG-2021_17	Inf	0.645549207423689	0.464372261276944	-8.28336839376502	0	Staphylococcus_pettenkoferi:PG-2021_17	StaphStudy
155	Staphylococcus_pseudintermedius	PG-2021_17	Inf	0.743373159850191	0.542145043188617	-6.77917718006591	0	Staphylococcus_pseudintermedius:PG-2021_17	StaphStudy
156	Staphylococcus_saprophyticus	PG-2021_17	NoInf	0.596140471016461	0.426229615802263	-2.37635553875988	0	Staphylococcus_saprophyticus:PG-2021_17	StaphStudy
157	Staphylococcus_schleiferi	PG-2021_17	Inf	0.675549427535658	0.493792675920317	-5.17539631988223	0	Staphylococcus_schleiferi:PG-2021_17	StaphStudy
158	Staphylococcus_sciuri	PG-2021_17	Inf	0.507995208328827	0.364295661553882	-1.76961796812814	0	Staphylococcus_sciuri:PG-2021_17	StaphStudy
159	Staphylococcus_succinus	PG-2021_17	Inf	0.543133782142185	0.388432763024993	-2.2304528973976	0	Staphylococcus_succinus:PG-2021_17	StaphStudy
160	Staphylococcus_vitulinus	PG-2021_17	Inf	0.512612865608275	0.364741288223905	-1.82913450821443	0	Staphylococcus_vitulinus:PG-2021_17	StaphStudy
161	Staphylococcus_warneri	PG-2021_17	NoInf	0.546726959396374	0.382011665742766	-1.88114040442334	0	Staphylococcus_warneri:PG-2021_17	StaphStudy
162	Staphylococcus_xylosus	PG-2021_17	Inf	0.539338273447418	0.383496048751667	-2.02407812825909	0	Staphylococcus_xylosus:PG-2021_17	StaphStudy
163	Staphylococcus_arlettae	PG-2021_18	NoInf	0.584661699492799	0.4058332623429	-2.71340254825023	0	Staphylococcus_arlettae:PG-2021_18	StaphStudy
164	Staphylococcus_aureus	PG-2021_18	Inf	0.622537058018444	0.436933633558263	-2.06098270399294	0	Staphylococcus_aureus:PG-2021_18	StaphStudy
165	Staphylococcus_auricularis	PG-2021_18	NoInf	0.691105419215653	0.484382254335803	-6.58033509822432	0	Staphylococcus_auricularis:PG-2021_18	StaphStudy
166	Staphylococcus_capitis	PG-2021_18	Inf	0.46090451073193	0.332307687518182	-2.12798838877379	0	Staphylococcus_capitis:PG-2021_18	StaphStudy
167	Staphylococcus_caprae	PG-2021_18	NoInf	0.558044182441808	0.385118671837501	-2.82113379260994	0	Staphylococcus_caprae:PG-2021_18	StaphStudy
168	Staphylococcus_chromogenes	PG-2021_18	Inf	0.697979597567604	0.504044282530041	-6.09319523122593	0	Staphylococcus_chromogenes:PG-2021_18	StaphStudy
169	Staphylococcus_cohnii	PG-2021_18	NoInf	0.576958099661244	0.413849422218823	-1.89478517166725	0	Staphylococcus_cohnii:PG-2021_18	StaphStudy
170	Staphylococcus_epidermidis	PG-2021_18	Inf	0.516818375385236	0.37075352030899	-1.29658214321523	0	Staphylococcus_epidermidis:PG-2021_18	StaphStudy
171	Staphylococcus_equorum	PG-2021_18	Inf	0.564353316590451	0.39570318723716	-2.32396338741691	0	Staphylococcus_equorum:PG-2021_18	StaphStudy
172	Staphylococcus_fleuretti	PG-2021_18	NoInf	0.422868827960042	0.321812120691419	-0.684358217243123	0	Staphylococcus_fleuretti:PG-2021_18	StaphStudy
173	Staphylococcus_haemolyticus	PG-2021_18	NoInf	0.549699067694027	0.380179758375801	-1.99399736966546	0	Staphylococcus_haemolyticus:PG-2021_18	StaphStudy
174	Staphylococcus_hominis	PG-2021_18	NoInf	0.521878347820545	0.36295567463259	-0.851660297234165	0	Staphylococcus_hominis:PG-2021_18	StaphStudy
175	Staphylococcus_hyicus	PG-2021_18	NoInf	0.705617319142521	0.501893460572596	-4.77932274257543	0	Staphylococcus_hyicus:PG-2021_18	StaphStudy
176	Staphylococcus_kloosii	PG-2021_18	NoInf	0.624952261748369	0.412958490357112	-2.28406034799699	0	Staphylococcus_kloosii:PG-2021_18	StaphStudy
177	Staphylococcus_lentus	PG-2021_18	NoInf	0.438865006832423	0.317197499232983	-1.09844552137478	0	Staphylococcus_lentus:PG-2021_18	StaphStudy
178	Staphylococcus_lugdunensis	PG-2021_18	Inf	0.600290932180196	0.428239866939159	-2.9472151400635	0	Staphylococcus_lugdunensis:PG-2021_18	StaphStudy
179	Staphylococcus_nepalensis	PG-2021_18	NoInf	0.596006520266654	0.420967696440255	-2.31608655039841	0	Staphylococcus_nepalensis:PG-2021_18	StaphStudy
180	Staphylococcus_pasteuri	PG-2021_18	NoInf	0.555127722418821	0.385401999374439	-1.90889269293472	0	Staphylococcus_pasteuri:PG-2021_18	StaphStudy
181	Staphylococcus_pettenkoferi	PG-2021_18	NoInf	0.641043524538504	0.4615227926944	-8.33715166017621	0	Staphylococcus_pettenkoferi:PG-2021_18	StaphStudy
182	Staphylococcus_pseudintermedius	PG-2021_18	NoInf	0.74497878758035	0.540402650156947	-6.83296044647711	0	Staphylococcus_pseudintermedius:PG-2021_18	StaphStudy
183	Staphylococcus_saprophyticus	PG-2021_18	NoInf	0.596821936438104	0.423280353532642	-2.43013880517108	0	Staphylococcus_saprophyticus:PG-2021_18	StaphStudy
184	Staphylococcus_schleiferi	PG-2021_18	Inf	0.676504396179088	0.491251492208014	-5.22917958629342	0	Staphylococcus_schleiferi:PG-2021_18	StaphStudy
185	Staphylococcus_sciuri	PG-2021_18	NoInf	0.507758234098229	0.361672314257935	-1.82340123453934	0	Staphylococcus_sciuri:PG-2021_18	StaphStudy
186	Staphylococcus_succinus	PG-2021_18	Inf	0.544312049586771	0.385876252399747	-2.2842361638088	0	Staphylococcus_succinus:PG-2021_18	StaphStudy
187	Staphylococcus_vitulinus	PG-2021_18	Inf	0.511545073482459	0.361900426123841	-1.88291777462563	0	Staphylococcus_vitulinus:PG-2021_18	StaphStudy
188	Staphylococcus_warneri	PG-2021_18	NoInf	0.545501029236036	0.377944617704703	-1.93492367083454	0	Staphylococcus_warneri:PG-2021_18	StaphStudy
189	Staphylococcus_xylosus	PG-2021_18	Inf	0.539846072410301	0.380419571321896	-2.07786139467028	0	Staphylococcus_xylosus:PG-2021_18	StaphStudy
190	Staphylococcus_arlettae	PG-2021_19	NoInf	0.590747037058761	0.411693277463188	-2.26536229737621	0	Staphylococcus_arlettae:PG-2021_19	StaphStudy
191	Staphylococcus_aureus	PG-2021_19	NoInf	0.632135303401203	0.445658344203256	-1.61294245311892	0	Staphylococcus_aureus:PG-2021_19	StaphStudy
192	Staphylococcus_auricularis	PG-2021_19	NoInf	0.704351646382358	0.492776183787385	-6.13229484735029	0	Staphylococcus_auricularis:PG-2021_19	StaphStudy
193	Staphylococcus_capitis	PG-2021_19	Inf	0.476548589762248	0.342969156784216	-1.67994813789976	0	Staphylococcus_capitis:PG-2021_19	StaphStudy
194	Staphylococcus_caprae	PG-2021_19	NoInf	0.572244537230557	0.395774325682745	-2.37309354173591	0	Staphylococcus_caprae:PG-2021_19	StaphStudy
195	Staphylococcus_chromogenes	PG-2021_19	NoInf	0.70662257411158	0.51178829204122	-5.6451549803519	0	Staphylococcus_chromogenes:PG-2021_19	StaphStudy
196	Staphylococcus_cohnii	PG-2021_19	Inf	0.58556376008679	0.422370338119834	-1.44674492079322	0	Staphylococcus_cohnii:PG-2021_19	StaphStudy
197	Staphylococcus_epidermidis	PG-2021_19	NoInf	0.529863329722412	0.380838023533419	-0.848541892341203	0	Staphylococcus_epidermidis:PG-2021_19	StaphStudy
198	Staphylococcus_equorum	PG-2021_19	NoInf	0.574372328654406	0.404546121449371	-1.87592313654288	0	Staphylococcus_equorum:PG-2021_19	StaphStudy
199	Staphylococcus_fleuretti	PG-2021_19	NoInf	0.435419693567996	0.331256082891291	-0.236317966369096	0	Staphylococcus_fleuretti:PG-2021_19	StaphStudy
200	Staphylococcus_haemolyticus	PG-2021_19	Inf	0.563104041898152	0.390865408626748	-1.54595711879143	0	Staphylococcus_haemolyticus:PG-2021_19	StaphStudy
201	Staphylococcus_hominis	PG-2021_19	NoInf	0.534004705352174	0.372831500547633	-0.403620046360139	0	Staphylococcus_hominis:PG-2021_19	StaphStudy
202	Staphylococcus_hyicus	PG-2021_19	NoInf	0.711904798736276	0.509294909345588	-4.33128249170141	0	Staphylococcus_hyicus:PG-2021_19	StaphStudy
203	Staphylococcus_kloosii	PG-2021_19	Inf	0.632389300164088	0.420844931873557	-1.83602009712296	0	Staphylococcus_kloosii:PG-2021_19	StaphStudy
204	Staphylococcus_lentus	PG-2021_19	NoInf	0.453049883763481	0.326806374484856	-0.650405270500755	0	Staphylococcus_lentus:PG-2021_19	StaphStudy
205	Staphylococcus_lugdunensis	PG-2021_19	Inf	0.610647116073816	0.437077740077672	-2.49917488918948	0	Staphylococcus_lugdunensis:PG-2021_19	StaphStudy
206	Staphylococcus_nepalensis	PG-2021_19	NoInf	0.604315794025889	0.428743720880626	-1.86804629952438	0	Staphylococcus_nepalensis:PG-2021_19	StaphStudy
207	Staphylococcus_pasteuri	PG-2021_19	NoInf	0.566748956392119	0.394411496683129	-1.4608524420607	0	Staphylococcus_pasteuri:PG-2021_19	StaphStudy
208	Staphylococcus_pettenkoferi	PG-2021_19	NoInf	0.659302289689393	0.470432109861158	-7.88911140930219	0	Staphylococcus_pettenkoferi:PG-2021_19	StaphStudy
209	Staphylococcus_pseudintermedius	PG-2021_19	NoInf	0.752846591935563	0.547124034715007	-6.38492019560308	0	Staphylococcus_pseudintermedius:PG-2021_19	StaphStudy
210	Staphylococcus_saprophyticus	PG-2021_19	NoInf	0.605735619347147	0.430968627699077	-1.98209855429705	0	Staphylococcus_saprophyticus:PG-2021_19	StaphStudy
211	Staphylococcus_schleiferi	PG-2021_19	Inf	0.686898380100985	0.50059375993359	-4.7811393354194	0	Staphylococcus_schleiferi:PG-2021_19	StaphStudy
212	Staphylococcus_sciuri	PG-2021_19	NoInf	0.520436452255793	0.371670373856171	-1.37536098366531	0	Staphylococcus_sciuri:PG-2021_19	StaphStudy
213	Staphylococcus_succinus	PG-2021_19	Inf	0.552100951017192	0.393649693845923	-1.83619591293477	0	Staphylococcus_succinus:PG-2021_19	StaphStudy
214	Staphylococcus_vitulinus	PG-2021_19	Inf	0.526291146571291	0.372059828352453	-1.4348775237516	0	Staphylococcus_vitulinus:PG-2021_19	StaphStudy
215	Staphylococcus_warneri	PG-2021_19	NoInf	0.555998121774972	0.387252053911757	-1.48688341996051	0	Staphylococcus_warneri:PG-2021_19	StaphStudy
216	Staphylococcus_xylosus	PG-2021_19	Inf	0.548737885334321	0.388730727483703	-1.62982114379626	0	Staphylococcus_xylosus:PG-2021_19	StaphStudy
217	Staphylococcus_arlettae	PG-2021_1	NoInf	0.507106104221705	0.353396696280015	-5.5508937351929	0	Staphylococcus_arlettae:PG-2021_1	StaphStudy
218	Staphylococcus_aureus	PG-2021_1	Inf	0.555695427339065	0.387754853953144	-4.89847389093561	0	Staphylococcus_aureus:PG-2021_1	StaphStudy
219	Staphylococcus_auricularis	PG-2021_1	NoInf	0.625056231773435	0.440499156991205	-9.41782628516698	0	Staphylococcus_auricularis:PG-2021_1	StaphStudy
220	Staphylococcus_capitis	PG-2021_1	NoInf	0.419559137642544	0.307645035769029	-4.96547957571645	0	Staphylococcus_capitis:PG-2021_1	StaphStudy
221	Staphylococcus_caprae	PG-2021_1	NoInf	0.50491028181525	0.352679879943451	-5.6586249795526	0	Staphylococcus_caprae:PG-2021_1	StaphStudy
222	Staphylococcus_chromogenes	PG-2021_1	NoInf	0.618875355914498	0.451942449037107	-8.93068641816859	0	Staphylococcus_chromogenes:PG-2021_1	StaphStudy
223	Staphylococcus_cohnii	PG-2021_1	NoInf	0.492998142469312	0.353739308496557	-4.73227635860991	0	Staphylococcus_cohnii:PG-2021_1	StaphStudy
224	Staphylococcus_epidermidis	PG-2021_1	Inf	0.441346755502564	0.310180321883392	-4.13407333015789	0	Staphylococcus_epidermidis:PG-2021_1	StaphStudy
225	Staphylococcus_equorum	PG-2021_1	NoInf	0.486856764090085	0.342963859957038	-5.16145457435957	0	Staphylococcus_equorum:PG-2021_1	StaphStudy
226	Staphylococcus_fleuretti	PG-2021_1	NoInf	0.361373218110118	0.271011832285239	-3.52184940418579	0	Staphylococcus_fleuretti:PG-2021_1	StaphStudy
227	Staphylococcus_haemolyticus	PG-2021_1	NoInf	0.482382101796163	0.335993286137224	-4.83148855660813	0	Staphylococcus_haemolyticus:PG-2021_1	StaphStudy
228	Staphylococcus_hominis	PG-2021_1	NoInf	0.454019681786052	0.314265327632131	-3.68915148417683	0	Staphylococcus_hominis:PG-2021_1	StaphStudy
229	Staphylococcus_hyicus	PG-2021_1	NoInf	0.625150782965557	0.442506703137417	-7.6168139295181	0	Staphylococcus_hyicus:PG-2021_1	StaphStudy
230	Staphylococcus_kloosii	PG-2021_1	NoInf	0.544479569113551	0.362527187497953	-5.12155153493965	0	Staphylococcus_kloosii:PG-2021_1	StaphStudy
231	Staphylococcus_lentus	PG-2021_1	NoInf	0.363041457301861	0.262385837377342	-3.93593670831745	0	Staphylococcus_lentus:PG-2021_1	StaphStudy
232	Staphylococcus_lugdunensis	PG-2021_1	Inf	0.527331948033567	0.37258309373326	-5.78470632700617	0	Staphylococcus_lugdunensis:PG-2021_1	StaphStudy
233	Staphylococcus_nepalensis	PG-2021_1	NoInf	0.51231911151981	0.363815612555897	-5.15357773734107	0	Staphylococcus_nepalensis:PG-2021_1	StaphStudy
234	Staphylococcus_pasteuri	PG-2021_1	NoInf	0.4797857968959	0.330179426868426	-4.74638387987739	0	Staphylococcus_pasteuri:PG-2021_1	StaphStudy
235	Staphylococcus_pettenkoferi	PG-2021_1	Inf	0.60689209264794	0.430180271839044	-11.1746428471189	0	Staphylococcus_pettenkoferi:PG-2021_1	StaphStudy
236	Staphylococcus_pseudintermedius	PG-2021_1	NoInf	0.672647860508242	0.486884822831622	-9.67045163341977	0	Staphylococcus_pseudintermedius:PG-2021_1	StaphStudy
237	Staphylococcus_saprophyticus	PG-2021_1	NoInf	0.520548230704485	0.369374301754436	-5.26762999211374	0	Staphylococcus_saprophyticus:PG-2021_1	StaphStudy
238	Staphylococcus_schleiferi	PG-2021_1	Inf	0.607098357138238	0.442919778618406	-8.06667077323609	0	Staphylococcus_schleiferi:PG-2021_1	StaphStudy
239	Staphylococcus_sciuri	PG-2021_1	Inf	0.45043892454607	0.315010599489436	-4.660892421482	0	Staphylococcus_sciuri:PG-2021_1	StaphStudy
240	Staphylococcus_succinus	PG-2021_1	NoInf	0.474887581462708	0.336580684059428	-5.12172735075146	0	Staphylococcus_succinus:PG-2021_1	StaphStudy
241	Staphylococcus_vitulinus	PG-2021_1	NoInf	0.44526059029159	0.309505816914087	-4.72040896156829	0	Staphylococcus_vitulinus:PG-2021_1	StaphStudy
242	Staphylococcus_warneri	PG-2021_1	Inf	0.482878727445848	0.335424230843135	-4.7724148577772	0	Staphylococcus_warneri:PG-2021_1	StaphStudy
243	Staphylococcus_xylosus	PG-2021_1	NoInf	0.464478138303371	0.330328260791815	-4.91535258161295	0	Staphylococcus_xylosus:PG-2021_1	StaphStudy
244	Staphylococcus_arlettae	PG-2021_22	NoInf	0.599533036672793	0.4615906031842	-2.17986468824277	0	Staphylococcus_arlettae:PG-2021_22	StaphStudy
245	Staphylococcus_aureus	PG-2021_22	Inf	0.668739137693543	0.497766379560461	-1.52744484398548	0	Staphylococcus_aureus:PG-2021_22	StaphStudy
246	Staphylococcus_auricularis	PG-2021_22	NoInf	0.737834965507162	0.55516546114519	-6.04679723821686	0	Staphylococcus_auricularis:PG-2021_22	StaphStudy
247	Staphylococcus_capitis	PG-2021_22	NoInf	0.589472028972871	0.446155093066683	-1.59445052876633	0	Staphylococcus_capitis:PG-2021_22	StaphStudy
248	Staphylococcus_caprae	PG-2021_22	NoInf	0.669080460965549	0.491384629872256	-2.28759593260247	0	Staphylococcus_caprae:PG-2021_22	StaphStudy
249	Staphylococcus_chromogenes	PG-2021_22	NoInf	0.734850200538031	0.568400560249534	-5.55965737121847	0	Staphylococcus_chromogenes:PG-2021_22	StaphStudy
250	Staphylococcus_cohnii	PG-2021_22	Inf	0.619251650975408	0.479465601007179	-1.36124731165978	0	Staphylococcus_cohnii:PG-2021_22	StaphStudy
251	Staphylococcus_epidermidis	PG-2021_22	NoInf	0.598703593534715	0.447804987978863	-0.763044283207766	0	Staphylococcus_epidermidis:PG-2021_22	StaphStudy
252	Staphylococcus_equorum	PG-2021_22	NoInf	0.627032606096516	0.479657394444243	-1.79042552740944	0	Staphylococcus_equorum:PG-2021_22	StaphStudy
253	Staphylococcus_fleuretti	PG-2021_22	Inf	0.550398457422655	0.427015934709802	-0.150820357235659	0	Staphylococcus_fleuretti:PG-2021_22	StaphStudy
254	Staphylococcus_haemolyticus	PG-2021_22	Inf	0.618815748478384	0.456983218548951	-1.460459509658	0	Staphylococcus_haemolyticus:PG-2021_22	StaphStudy
255	Staphylococcus_hominis	PG-2021_22	NoInf	0.618731918181478	0.463910887201651	-0.318122437226702	0	Staphylococcus_hominis:PG-2021_22	StaphStudy
256	Staphylococcus_hyicus	PG-2021_22	NoInf	0.708384773470316	0.545240935272344	-4.24578488256797	0	Staphylococcus_hyicus:PG-2021_22	StaphStudy
257	Staphylococcus_kloosii	PG-2021_22	Inf	0.616418346353414	0.457325828367955	-1.75052248798952	0	Staphylococcus_kloosii:PG-2021_22	StaphStudy
258	Staphylococcus_lentus	PG-2021_22	NoInf	0.552656636736632	0.424679834462204	-0.564907661367318	0	Staphylococcus_lentus:PG-2021_22	StaphStudy
259	Staphylococcus_lugdunensis	PG-2021_22	NoInf	0.647372585519619	0.488089873085919	-2.41367728005604	0	Staphylococcus_lugdunensis:PG-2021_22	StaphStudy
260	Staphylococcus_nepalensis	PG-2021_22	NoInf	0.62876141234955	0.491207297848682	-1.78254869039094	0	Staphylococcus_nepalensis:PG-2021_22	StaphStudy
261	Staphylococcus_pasteuri	PG-2021_22	NoInf	0.593018215309916	0.435460300431654	-1.37535483292726	0	Staphylococcus_pasteuri:PG-2021_22	StaphStudy
262	Staphylococcus_pettenkoferi	PG-2021_22	NoInf	0.727380558313805	0.532996855703921	-7.80361380016875	0	Staphylococcus_pettenkoferi:PG-2021_22	StaphStudy
263	Staphylococcus_pseudintermedius	PG-2021_22	NoInf	0.763690599971468	0.585909152759838	-6.29942258646964	0	Staphylococcus_pseudintermedius:PG-2021_22	StaphStudy
264	Staphylococcus_saprophyticus	PG-2021_22	NoInf	0.636481542588034	0.483028166420378	-1.89660094516362	0	Staphylococcus_saprophyticus:PG-2021_22	StaphStudy
265	Staphylococcus_schleiferi	PG-2021_22	NoInf	0.734294012710672	0.562596709586509	-4.69564172628596	0	Staphylococcus_schleiferi:PG-2021_22	StaphStudy
266	Staphylococcus_sciuri	PG-2021_22	Inf	0.608812863983706	0.451768732221461	-1.28986337453187	0	Staphylococcus_sciuri:PG-2021_22	StaphStudy
267	Staphylococcus_succinus	PG-2021_22	NoInf	0.605392089580022	0.465931898051112	-1.75069830380133	0	Staphylococcus_succinus:PG-2021_22	StaphStudy
268	Staphylococcus_vitulinus	PG-2021_22	Inf	0.622873421869621	0.456741251658609	-1.34937991461817	0	Staphylococcus_vitulinus:PG-2021_22	StaphStudy
269	Staphylococcus_warneri	PG-2021_22	NoInf	0.596798221466628	0.442284995844276	-1.40138581082708	0	Staphylococcus_warneri:PG-2021_22	StaphStudy
270	Staphylococcus_xylosus	PG-2021_22	Inf	0.591580254246874	0.454969317409642	-1.54432353466282	0	Staphylococcus_xylosus:PG-2021_22	StaphStudy
271	Staphylococcus_arlettae	PG-2021_23	NoInf	0.498602065088909	0.346066257084575	-5.51096680984363	0	Staphylococcus_arlettae:PG-2021_23	StaphStudy
272	Staphylococcus_aureus	PG-2021_23	Inf	0.546997954166517	0.380881956535468	-4.85854696558634	0	Staphylococcus_aureus:PG-2021_23	StaphStudy
273	Staphylococcus_auricularis	PG-2021_23	NoInf	0.621726610822012	0.434520661486266	-9.37789935981771	0	Staphylococcus_auricularis:PG-2021_23	StaphStudy
274	Staphylococcus_capitis	PG-2021_23	NoInf	0.402215950695745	0.289507150580593	-4.92555265036718	0	Staphylococcus_capitis:PG-2021_23	StaphStudy
275	Staphylococcus_caprae	PG-2021_23	NoInf	0.492864381884703	0.339715806435741	-5.61869805420333	0	Staphylococcus_caprae:PG-2021_23	StaphStudy
276	Staphylococcus_chromogenes	PG-2021_23	Inf	0.616652427244362	0.448652831425245	-8.89075949281932	0	Staphylococcus_chromogenes:PG-2021_23	StaphStudy
277	Staphylococcus_cohnii	PG-2021_23	Inf	0.494654532030231	0.353003540253506	-4.69234943326064	0	Staphylococcus_cohnii:PG-2021_23	StaphStudy
278	Staphylococcus_epidermidis	PG-2021_23	NoInf	0.451827472926467	0.322115433270647	-4.09414640480862	0	Staphylococcus_epidermidis:PG-2021_23	StaphStudy
279	Staphylococcus_equorum	PG-2021_23	Inf	0.482495512189879	0.338328670738837	-5.1215276490103	0	Staphylococcus_equorum:PG-2021_23	StaphStudy
280	Staphylococcus_fleuretti	PG-2021_23	Inf	0.365023131134728	0.275387549221057	-3.48192247883652	0	Staphylococcus_fleuretti:PG-2021_23	StaphStudy
281	Staphylococcus_haemolyticus	PG-2021_23	NoInf	0.481761871772334	0.330698696247767	-4.79156163125885	0	Staphylococcus_haemolyticus:PG-2021_23	StaphStudy
282	Staphylococcus_hominis	PG-2021_23	NoInf	0.452987270283793	0.310811205414374	-3.64922455882756	0	Staphylococcus_hominis:PG-2021_23	StaphStudy
283	Staphylococcus_hyicus	PG-2021_23	NoInf	0.621743195784304	0.437705635808595	-7.57688700416883	0	Staphylococcus_hyicus:PG-2021_23	StaphStudy
284	Staphylococcus_kloosii	PG-2021_23	NoInf	0.534895448821962	0.355486225523965	-5.08162460959038	0	Staphylococcus_kloosii:PG-2021_23	StaphStudy
285	Staphylococcus_lentus	PG-2021_23	Inf	0.369757774548101	0.264975052470481	-3.89600978296818	0	Staphylococcus_lentus:PG-2021_23	StaphStudy
286	Staphylococcus_lugdunensis	PG-2021_23	NoInf	0.523943136418921	0.368511645140129	-5.7447794016569	0	Staphylococcus_lugdunensis:PG-2021_23	StaphStudy
287	Staphylococcus_nepalensis	PG-2021_23	NoInf	0.508824560452844	0.360575807577885	-5.1136508119918	0	Staphylococcus_nepalensis:PG-2021_23	StaphStudy
288	Staphylococcus_pasteuri	PG-2021_23	NoInf	0.488760331004209	0.338761383405633	-4.70645695452812	0	Staphylococcus_pasteuri:PG-2021_23	StaphStudy
289	Staphylococcus_pettenkoferi	PG-2021_23	NoInf	0.60560943512952	0.433658189649054	-11.1347159217696	0	Staphylococcus_pettenkoferi:PG-2021_23	StaphStudy
290	Staphylococcus_pseudintermedius	PG-2021_23	NoInf	0.665596570037335	0.4822873583543	-9.6305247080705	0	Staphylococcus_pseudintermedius:PG-2021_23	StaphStudy
291	Staphylococcus_saprophyticus	PG-2021_23	NoInf	0.516255946389063	0.362145914543502	-5.22770306676447	0	Staphylococcus_saprophyticus:PG-2021_23	StaphStudy
292	Staphylococcus_schleiferi	PG-2021_23	NoInf	0.595559988245708	0.43205569060102	-8.02674384788682	0	Staphylococcus_schleiferi:PG-2021_23	StaphStudy
293	Staphylococcus_sciuri	PG-2021_23	Inf	0.44590409135766	0.311833441100549	-4.62096549613273	0	Staphylococcus_sciuri:PG-2021_23	StaphStudy
294	Staphylococcus_succinus	PG-2021_23	NoInf	0.467557169809406	0.330862690460224	-5.08180042540219	0	Staphylococcus_succinus:PG-2021_23	StaphStudy
295	Staphylococcus_vitulinus	PG-2021_23	Inf	0.445952578067021	0.308506173843672	-4.68048203621902	0	Staphylococcus_vitulinus:PG-2021_23	StaphStudy
296	Staphylococcus_warneri	PG-2021_23	NoInf	0.478283067865559	0.329244749272399	-4.73248793242793	0	Staphylococcus_warneri:PG-2021_23	StaphStudy
297	Staphylococcus_xylosus	PG-2021_23	Inf	0.459462227261366	0.324687370313034	-4.87542565626368	0	Staphylococcus_xylosus:PG-2021_23	StaphStudy
298	Staphylococcus_arlettae	PG-2021_27	NoInf	0.41278852561079	0.373874640957476	-3.84463098996071	0	Staphylococcus_arlettae:PG-2021_27	StaphStudy
299	Staphylococcus_aureus	PG-2021_27	Inf	0.473330779178493	0.398094189647301	-3.19221114570342	0	Staphylococcus_aureus:PG-2021_27	StaphStudy
300	Staphylococcus_auricularis	PG-2021_27	NoInf	0.567637041155741	0.478402528274748	-7.7115635399348	0	Staphylococcus_auricularis:PG-2021_27	StaphStudy
301	Staphylococcus_capitis	PG-2021_27	NoInf	0.379704859606807	0.354197751553183	-3.25921683048427	0	Staphylococcus_capitis:PG-2021_27	StaphStudy
302	Staphylococcus_caprae	PG-2021_27	NoInf	0.461990578123903	0.393016876696467	-3.95236223432041	0	Staphylococcus_caprae:PG-2021_27	StaphStudy
303	Staphylococcus_chromogenes	PG-2021_27	NoInf	0.575092419544325	0.486096103897841	-7.22442367293641	0	Staphylococcus_chromogenes:PG-2021_27	StaphStudy
304	Staphylococcus_cohnii	PG-2021_27	NoInf	0.429939120227298	0.383060380288893	-3.02601361337772	0	Staphylococcus_cohnii:PG-2021_27	StaphStudy
305	Staphylococcus_epidermidis	PG-2021_27	NoInf	0.402573888224517	0.364685500766395	-2.42781058492571	0	Staphylococcus_epidermidis:PG-2021_27	StaphStudy
306	Staphylococcus_equorum	PG-2021_27	NoInf	0.428607294208267	0.381618028574433	-3.45519182912738	0	Staphylococcus_equorum:PG-2021_27	StaphStudy
307	Staphylococcus_fleuretti	PG-2021_27	NoInf	0.345955698145883	0.338869627294037	-1.8155866589536	0	Staphylococcus_fleuretti:PG-2021_27	StaphStudy
308	Staphylococcus_haemolyticus	PG-2021_27	NoInf	0.417436299791989	0.364225349935992	-3.12522581137594	0	Staphylococcus_haemolyticus:PG-2021_27	StaphStudy
309	Staphylococcus_hominis	PG-2021_27	NoInf	0.408903766073638	0.366972987327333	-1.98288873894464	0	Staphylococcus_hominis:PG-2021_27	StaphStudy
310	Staphylococcus_hyicus	PG-2021_27	NoInf	0.55579962981808	0.463143430193929	-5.91055118428591	0	Staphylococcus_hyicus:PG-2021_27	StaphStudy
311	Staphylococcus_kloosii	PG-2021_27	NoInf	0.463505031792265	0.388069166131025	-3.41528878970746	0	Staphylococcus_kloosii:PG-2021_27	StaphStudy
312	Staphylococcus_lentus	PG-2021_27	NoInf	0.369474454303726	0.349857616646419	-2.22967396308526	0	Staphylococcus_lentus:PG-2021_27	StaphStudy
313	Staphylococcus_lugdunensis	PG-2021_27	Inf	0.469570370101549	0.396009978004173	-4.07844358177398	0	Staphylococcus_lugdunensis:PG-2021_27	StaphStudy
314	Staphylococcus_nepalensis	PG-2021_27	NoInf	0.461615504541214	0.402366030399557	-3.44731499210888	0	Staphylococcus_nepalensis:PG-2021_27	StaphStudy
315	Staphylococcus_pasteuri	PG-2021_27	NoInf	0.403786972603553	0.355666170282704	-3.0401211346452	0	Staphylococcus_pasteuri:PG-2021_27	StaphStudy
316	Staphylococcus_pettenkoferi	PG-2021_27	NoInf	0.600527743883338	0.484145666068736	-9.46838010188669	0	Staphylococcus_pettenkoferi:PG-2021_27	StaphStudy
317	Staphylococcus_pseudintermedius	PG-2021_27	NoInf	0.598624950979338	0.496106200276773	-7.96418888818758	0	Staphylococcus_pseudintermedius:PG-2021_27	StaphStudy
318	Staphylococcus_saprophyticus	PG-2021_27	Inf	0.449255080889944	0.385726960260281	-3.56136724688156	0	Staphylococcus_saprophyticus:PG-2021_27	StaphStudy
319	Staphylococcus_schleiferi	PG-2021_27	NoInf	0.55626393223133	0.467185150828191	-6.3604080280039	0	Staphylococcus_schleiferi:PG-2021_27	StaphStudy
320	Staphylococcus_sciuri	PG-2021_27	NoInf	0.405595047149963	0.357440975314731	-2.95462967624981	0	Staphylococcus_sciuri:PG-2021_27	StaphStudy
321	Staphylococcus_succinus	PG-2021_27	NoInf	0.423530477893826	0.380172874182578	-3.41546460551927	0	Staphylococcus_succinus:PG-2021_27	StaphStudy
322	Staphylococcus_vitulinus	PG-2021_27	Inf	0.433828956765844	0.375229126549136	-3.0141462163361	0	Staphylococcus_vitulinus:PG-2021_27	StaphStudy
323	Staphylococcus_warneri	PG-2021_27	NoInf	0.39622099165865	0.348490284327869	-3.06615211254502	0	Staphylococcus_warneri:PG-2021_27	StaphStudy
324	Staphylococcus_xylosus	PG-2021_27	NoInf	0.404397908537045	0.366472897530513	-3.20908983638076	0	Staphylococcus_xylosus:PG-2021_27	StaphStudy
325	Staphylococcus_arlettae	PG-2021_29	NoInf	0.584628622038183	0.403378633167611	-2.62349623583674	0	Staphylococcus_arlettae:PG-2021_29	StaphStudy
326	Staphylococcus_aureus	PG-2021_29	NoInf	0.622713886299026	0.435110670255073	-1.97107639157946	0	Staphylococcus_aureus:PG-2021_29	StaphStudy
327	Staphylococcus_auricularis	PG-2021_29	NoInf	0.686335958396554	0.478698944176186	-6.49042878581083	0	Staphylococcus_auricularis:PG-2021_29	StaphStudy
328	Staphylococcus_capitis	PG-2021_29	Inf	0.463661606737285	0.337702639844063	-2.0380820763603	0	Staphylococcus_capitis:PG-2021_29	StaphStudy
329	Staphylococcus_caprae	PG-2021_29	NoInf	0.557197440485569	0.386927070241325	-2.73122748019645	0	Staphylococcus_caprae:PG-2021_29	StaphStudy
330	Staphylococcus_chromogenes	PG-2021_29	Inf	0.689088177303304	0.49475657057045	-6.00328891881244	0	Staphylococcus_chromogenes:PG-2021_29	StaphStudy
331	Staphylococcus_cohnii	PG-2021_29	NoInf	0.566347957372764	0.403782003980724	-1.80487885925376	0	Staphylococcus_cohnii:PG-2021_29	StaphStudy
332	Staphylococcus_epidermidis	PG-2021_29	Inf	0.49924684324474	0.353636696981956	-1.20667583080174	0	Staphylococcus_epidermidis:PG-2021_29	StaphStudy
333	Staphylococcus_equorum	PG-2021_29	Inf	0.558201158608672	0.390682400197785	-2.23405707500342	0	Staphylococcus_equorum:PG-2021_29	StaphStudy
334	Staphylococcus_fleuretti	PG-2021_29	NoInf	0.408072357972832	0.308524716492232	-0.594451904829633	0	Staphylococcus_fleuretti:PG-2021_29	StaphStudy
335	Staphylococcus_haemolyticus	PG-2021_29	NoInf	0.542138377114097	0.377048693127034	-1.90409105725197	0	Staphylococcus_haemolyticus:PG-2021_29	StaphStudy
336	Staphylococcus_hominis	PG-2021_29	NoInf	0.514318282498861	0.357036309865687	-0.761753984820675	0	Staphylococcus_hominis:PG-2021_29	StaphStudy
337	Staphylococcus_hyicus	PG-2021_29	Inf	0.700405728967422	0.495921476389218	-4.68941643016194	0	Staphylococcus_hyicus:PG-2021_29	StaphStudy
338	Staphylococcus_kloosii	PG-2021_29	NoInf	0.62285106772112	0.409063712202238	-2.1941540355835	0	Staphylococcus_kloosii:PG-2021_29	StaphStudy
339	Staphylococcus_lentus	PG-2021_29	NoInf	0.420807637915325	0.303113582990036	-1.00853920896129	0	Staphylococcus_lentus:PG-2021_29	StaphStudy
340	Staphylococcus_lugdunensis	PG-2021_29	Inf	0.595304476820417	0.422544434571134	-2.85730882765001	0	Staphylococcus_lugdunensis:PG-2021_29	StaphStudy
341	Staphylococcus_nepalensis	PG-2021_29	NoInf	0.587794852858057	0.412210266746537	-2.22618023798492	0	Staphylococcus_nepalensis:PG-2021_29	StaphStudy
342	Staphylococcus_pasteuri	PG-2021_29	NoInf	0.542220444909284	0.371575964319232	-1.81898638052123	0	Staphylococcus_pasteuri:PG-2021_29	StaphStudy
343	Staphylococcus_pettenkoferi	PG-2021_29	NoInf	0.63578360328406	0.45183758978676	-8.24724534776272	0	Staphylococcus_pettenkoferi:PG-2021_29	StaphStudy
344	Staphylococcus_pseudintermedius	PG-2021_29	NoInf	0.742595430104529	0.535810239491469	-6.74305413406362	0	Staphylococcus_pseudintermedius:PG-2021_29	StaphStudy
345	Staphylococcus_saprophyticus	PG-2021_29	NoInf	0.592306716545593	0.41907396316328	-2.34023249275759	0	Staphylococcus_saprophyticus:PG-2021_29	StaphStudy
346	Staphylococcus_schleiferi	PG-2021_29	Inf	0.674810148365264	0.489632141481341	-5.13927327387993	0	Staphylococcus_schleiferi:PG-2021_29	StaphStudy
347	Staphylococcus_sciuri	PG-2021_29	Inf	0.50120714331537	0.354395489219985	-1.73349492212585	0	Staphylococcus_sciuri:PG-2021_29	StaphStudy
348	Staphylococcus_succinus	PG-2021_29	Inf	0.541027160041989	0.381685081458928	-2.19432985139531	0	Staphylococcus_succinus:PG-2021_29	StaphStudy
349	Staphylococcus_vitulinus	PG-2021_29	Inf	0.500046821738679	0.35234598847591	-1.79301146221214	0	Staphylococcus_vitulinus:PG-2021_29	StaphStudy
350	Staphylococcus_warneri	PG-2021_29	NoInf	0.542249255672954	0.374746138037978	-1.84501735842105	0	Staphylococcus_warneri:PG-2021_29	StaphStudy
351	Staphylococcus_xylosus	PG-2021_29	Inf	0.533457454050346	0.374188745032405	-1.98795508225679	0	Staphylococcus_xylosus:PG-2021_29	StaphStudy
352	Staphylococcus_arlettae	PG-2021_2	NoInf	0.579852204472283	0.39931066321186	-2.65904038096978	0	Staphylococcus_arlettae:PG-2021_2	StaphStudy
353	Staphylococcus_aureus	PG-2021_2	NoInf	0.615871252255608	0.430014596290032	-2.0066205367125	0	Staphylococcus_aureus:PG-2021_2	StaphStudy
354	Staphylococcus_auricularis	PG-2021_2	NoInf	0.681796394729447	0.475739050852227	-6.52597293094387	0	Staphylococcus_auricularis:PG-2021_2	StaphStudy
355	Staphylococcus_capitis	PG-2021_2	Inf	0.451686180219276	0.324783002389978	-2.07362622149334	0	Staphylococcus_capitis:PG-2021_2	StaphStudy
356	Staphylococcus_caprae	PG-2021_2	NoInf	0.547924770246639	0.377255595414945	-2.76677162532949	0	Staphylococcus_caprae:PG-2021_2	StaphStudy
357	Staphylococcus_chromogenes	PG-2021_2	Inf	0.68585762278353	0.493569680833773	-6.03883306394548	0	Staphylococcus_chromogenes:PG-2021_2	StaphStudy
358	Staphylococcus_cohnii	PG-2021_2	NoInf	0.569331072625196	0.405952479874109	-1.8404230043868	0	Staphylococcus_cohnii:PG-2021_2	StaphStudy
359	Staphylococcus_epidermidis	PG-2021_2	Inf	0.507695073252196	0.362446990576694	-1.24221997593478	0	Staphylococcus_epidermidis:PG-2021_2	StaphStudy
360	Staphylococcus_equorum	PG-2021_2	Inf	0.556553117840122	0.387976204807116	-2.26960122013646	0	Staphylococcus_equorum:PG-2021_2	StaphStudy
361	Staphylococcus_fleuretti	PG-2021_2	NoInf	0.413901370925365	0.31260203537935	-0.629996049962674	0	Staphylococcus_fleuretti:PG-2021_2	StaphStudy
362	Staphylococcus_haemolyticus	PG-2021_2	NoInf	0.541255058127218	0.37237384688593	-1.93963520238501	0	Staphylococcus_haemolyticus:PG-2021_2	StaphStudy
363	Staphylococcus_hominis	PG-2021_2	NoInf	0.513753298631777	0.354969233042213	-0.797298129953717	0	Staphylococcus_hominis:PG-2021_2	StaphStudy
364	Staphylococcus_hyicus	PG-2021_2	NoInf	0.696132497672409	0.493324376385505	-4.72496057529499	0	Staphylococcus_hyicus:PG-2021_2	StaphStudy
365	Staphylococcus_kloosii	PG-2021_2	NoInf	0.617035978666429	0.405184442721387	-2.22969818071654	0	Staphylococcus_kloosii:PG-2021_2	StaphStudy
366	Staphylococcus_lentus	PG-2021_2	NoInf	0.427755265948857	0.306170674071314	-1.04408335409433	0	Staphylococcus_lentus:PG-2021_2	StaphStudy
367	Staphylococcus_lugdunensis	PG-2021_2	Inf	0.594025741085696	0.421099071904868	-2.89285297278305	0	Staphylococcus_lugdunensis:PG-2021_2	StaphStudy
368	Staphylococcus_nepalensis	PG-2021_2	NoInf	0.587450239290626	0.412551908376184	-2.26172438311796	0	Staphylococcus_nepalensis:PG-2021_2	StaphStudy
369	Staphylococcus_pasteuri	PG-2021_2	NoInf	0.547855503814997	0.37783756680206	-1.85453052565428	0	Staphylococcus_pasteuri:PG-2021_2	StaphStudy
370	Staphylococcus_pettenkoferi	PG-2021_2	NoInf	0.633187868369598	0.454242671509714	-8.28278949289577	0	Staphylococcus_pettenkoferi:PG-2021_2	StaphStudy
371	Staphylococcus_pseudintermedius	PG-2021_2	NoInf	0.735222036643322	0.53190539882276	-6.77859827919666	0	Staphylococcus_pseudintermedius:PG-2021_2	StaphStudy
372	Staphylococcus_saprophyticus	PG-2021_2	NoInf	0.589592486745766	0.415892660316626	-2.37577663789063	0	Staphylococcus_saprophyticus:PG-2021_2	StaphStudy
373	Staphylococcus_schleiferi	PG-2021_2	Inf	0.666256447780877	0.482410538767583	-5.17481741901297	0	Staphylococcus_schleiferi:PG-2021_2	StaphStudy
374	Staphylococcus_sciuri	PG-2021_2	NoInf	0.499046033129746	0.352570669921943	-1.76903906725889	0	Staphylococcus_sciuri:PG-2021_2	StaphStudy
375	Staphylococcus_succinus	PG-2021_2	Inf	0.537945574453657	0.378363540341965	-2.22987399652835	0	Staphylococcus_succinus:PG-2021_2	StaphStudy
376	Staphylococcus_vitulinus	PG-2021_2	Inf	0.501773850597299	0.351941789581073	-1.82855560734518	0	Staphylococcus_vitulinus:PG-2021_2	StaphStudy
377	Staphylococcus_warneri	PG-2021_2	NoInf	0.538656152165611	0.370518167798903	-1.88056150355409	0	Staphylococcus_warneri:PG-2021_2	StaphStudy
378	Staphylococcus_xylosus	PG-2021_2	Inf	0.532214539647186	0.372558231938235	-2.02349922738983	0	Staphylococcus_xylosus:PG-2021_2	StaphStudy
379	Staphylococcus_arlettae	PG-2021_31	NoInf	0.58750843606235	0.43306516747319	-1.92112179102192	0	Staphylococcus_arlettae:PG-2021_31	StaphStudy
380	Staphylococcus_aureus	PG-2021_31	NoInf	0.633110117129143	0.465905205051061	-1.26870194676463	0	Staphylococcus_aureus:PG-2021_31	StaphStudy
381	Staphylococcus_auricularis	PG-2021_31	NoInf	0.702783856162868	0.516031772791047	-5.78805434099601	0	Staphylococcus_auricularis:PG-2021_31	StaphStudy
382	Staphylococcus_capitis	PG-2021_31	NoInf	0.49760739360675	0.378489740828524	-1.33570763154547	0	Staphylococcus_capitis:PG-2021_31	StaphStudy
383	Staphylococcus_caprae	PG-2021_31	NoInf	0.587002857703538	0.427824875006396	-2.02885303538162	0	Staphylococcus_caprae:PG-2021_31	StaphStudy
384	Staphylococcus_chromogenes	PG-2021_31	NoInf	0.716122961090015	0.537446384544079	-5.30091447399762	0	Staphylococcus_chromogenes:PG-2021_31	StaphStudy
385	Staphylococcus_cohnii	PG-2021_31	NoInf	0.579129720142136	0.433980898316013	-1.10250441443893	0	Staphylococcus_cohnii:PG-2021_31	StaphStudy
386	Staphylococcus_epidermidis	PG-2021_31	NoInf	0.52204402419107	0.389627695737308	-0.504301385986913	0	Staphylococcus_epidermidis:PG-2021_31	StaphStudy
387	Staphylococcus_equorum	PG-2021_31	NoInf	0.572850383593796	0.422952133975518	-1.53168263018859	0	Staphylococcus_equorum:PG-2021_31	StaphStudy
388	Staphylococcus_fleuretti	PG-2021_31	NoInf	0.430175862438783	0.337141760154778	0.107922539985193	0	Staphylococcus_fleuretti:PG-2021_31	StaphStudy
389	Staphylococcus_haemolyticus	PG-2021_31	NoInf	0.564399792578162	0.413240141996273	-1.20171661243715	0	Staphylococcus_haemolyticus:PG-2021_31	StaphStudy
390	Staphylococcus_hominis	PG-2021_31	NoInf	0.535738778710657	0.391698071652626	-0.0593795400058497	0	Staphylococcus_hominis:PG-2021_31	StaphStudy
391	Staphylococcus_hyicus	PG-2021_31	NoInf	0.714052074769788	0.529011061765037	-3.98704198534712	0	Staphylococcus_hyicus:PG-2021_31	StaphStudy
392	Staphylococcus_kloosii	PG-2021_31	Inf	0.63631884699333	0.447523887248459	-1.49177959076867	0	Staphylococcus_kloosii:PG-2021_31	StaphStudy
393	Staphylococcus_lentus	PG-2021_31	Inf	0.448617833590013	0.337148724457312	-0.306164764146466	0	Staphylococcus_lentus:PG-2021_31	StaphStudy
394	Staphylococcus_lugdunensis	PG-2021_31	NoInf	0.605443526161458	0.452676779935307	-2.15493438283519	0	Staphylococcus_lugdunensis:PG-2021_31	StaphStudy
395	Staphylococcus_nepalensis	PG-2021_31	NoInf	0.604095359915253	0.445618010349329	-1.52380579317009	0	Staphylococcus_nepalensis:PG-2021_31	StaphStudy
396	Staphylococcus_pasteuri	PG-2021_31	NoInf	0.554143870847219	0.403637525443746	-1.11661193570641	0	Staphylococcus_pasteuri:PG-2021_31	StaphStudy
397	Staphylococcus_pettenkoferi	PG-2021_31	NoInf	0.65349025713571	0.480310518456556	-7.5448709029479	0	Staphylococcus_pettenkoferi:PG-2021_31	StaphStudy
398	Staphylococcus_pseudintermedius	PG-2021_31	NoInf	0.759007840265321	0.570312883911647	-6.04067968924879	0	Staphylococcus_pseudintermedius:PG-2021_31	StaphStudy
399	Staphylococcus_saprophyticus	PG-2021_31	NoInf	0.603810077955391	0.449086091238448	-1.63785804794276	0	Staphylococcus_saprophyticus:PG-2021_31	StaphStudy
400	Staphylococcus_schleiferi	PG-2021_31	Inf	0.698208393256872	0.52616867881484	-4.43689882906511	0	Staphylococcus_schleiferi:PG-2021_31	StaphStudy
401	Staphylococcus_sciuri	PG-2021_31	Inf	0.520360516120684	0.383302713423362	-1.03112047731102	0	Staphylococcus_sciuri:PG-2021_31	StaphStudy
402	Staphylococcus_succinus	PG-2021_31	Inf	0.55244645284346	0.411319315642447	-1.49195540658048	0	Staphylococcus_succinus:PG-2021_31	StaphStudy
403	Staphylococcus_vitulinus	PG-2021_31	Inf	0.52312698377953	0.382172925105665	-1.09063701739731	0	Staphylococcus_vitulinus:PG-2021_31	StaphStudy
404	Staphylococcus_warneri	PG-2021_31	NoInf	0.555835073105773	0.40729029267453	-1.14264291360622	0	Staphylococcus_warneri:PG-2021_31	StaphStudy
405	Staphylococcus_xylosus	PG-2021_31	Inf	0.548753812797412	0.407327990586552	-1.28558063744197	0	Staphylococcus_xylosus:PG-2021_31	StaphStudy
406	Staphylococcus_arlettae	PG-2021_33	NoInf	0.578287040535272	0.425265528594465	-1.83916318689739	0	Staphylococcus_arlettae:PG-2021_33	StaphStudy
407	Staphylococcus_aureus	PG-2021_33	Inf	0.625492292407695	0.458880519658857	-1.1867433426401	0	Staphylococcus_aureus:PG-2021_33	StaphStudy
408	Staphylococcus_auricularis	PG-2021_33	NoInf	0.700919857704643	0.511463815205796	-5.70609573687148	0	Staphylococcus_auricularis:PG-2021_33	StaphStudy
409	Staphylococcus_capitis	PG-2021_33	NoInf	0.475921443408099	0.360531324092891	-1.25374902742095	0	Staphylococcus_capitis:PG-2021_33	StaphStudy
410	Staphylococcus_caprae	PG-2021_33	NoInf	0.571262946235845	0.414078974528192	-1.9468944312571	0	Staphylococcus_caprae:PG-2021_33	StaphStudy
411	Staphylococcus_chromogenes	PG-2021_33	NoInf	0.708921283248271	0.531301769082343	-5.21895586987309	0	Staphylococcus_chromogenes:PG-2021_33	StaphStudy
412	Staphylococcus_cohnii	PG-2021_33	NoInf	0.578372788364951	0.433801268339976	-1.02054581031441	0	Staphylococcus_cohnii:PG-2021_33	StaphStudy
413	Staphylococcus_epidermidis	PG-2021_33	NoInf	0.529070285286807	0.395944925620527	-0.422342781862387	0	Staphylococcus_epidermidis:PG-2021_33	StaphStudy
414	Staphylococcus_equorum	PG-2021_33	NoInf	0.564823481429115	0.417138283731209	-1.44972402606406	0	Staphylococcus_equorum:PG-2021_33	StaphStudy
415	Staphylococcus_fleuretti	PG-2021_33	NoInf	0.430741740879374	0.339192101804366	0.189881144109719	0	Staphylococcus_fleuretti:PG-2021_33	StaphStudy
416	Staphylococcus_haemolyticus	PG-2021_33	NoInf	0.559346647221232	0.407314986526724	-1.11975800831262	0	Staphylococcus_haemolyticus:PG-2021_33	StaphStudy
417	Staphylococcus_hominis	PG-2021_33	NoInf	0.529485149680824	0.386148191171305	0.0225790641186769	0	Staphylococcus_hominis:PG-2021_33	StaphStudy
418	Staphylococcus_hyicus	PG-2021_33	NoInf	0.707421631443123	0.523197807617626	-3.90508338122259	0	Staphylococcus_hyicus:PG-2021_33	StaphStudy
419	Staphylococcus_kloosii	PG-2021_33	Inf	0.626530204605667	0.43973258171642	-1.40982098664415	0	Staphylococcus_kloosii:PG-2021_33	StaphStudy
420	Staphylococcus_lentus	PG-2021_33	Inf	0.449679311544011	0.337597991848659	-0.224206160021939	0	Staphylococcus_lentus:PG-2021_33	StaphStudy
421	Staphylococcus_lugdunensis	PG-2021_33	NoInf	0.60066108643154	0.448075556818947	-2.07297577871066	0	Staphylococcus_lugdunensis:PG-2021_33	StaphStudy
422	Staphylococcus_nepalensis	PG-2021_33	NoInf	0.598128712002363	0.441539474704646	-1.44184718904556	0	Staphylococcus_nepalensis:PG-2021_33	StaphStudy
423	Staphylococcus_pasteuri	PG-2021_33	NoInf	0.559905775729048	0.408771151319421	-1.03465333158188	0	Staphylococcus_pasteuri:PG-2021_33	StaphStudy
424	Staphylococcus_pettenkoferi	PG-2021_33	NoInf	0.656637742632491	0.483737543558098	-7.46291229882337	0	Staphylococcus_pettenkoferi:PG-2021_33	StaphStudy
425	Staphylococcus_pseudintermedius	PG-2021_33	NoInf	0.75085129050687	0.563694466879483	-5.95872108512426	0	Staphylococcus_pseudintermedius:PG-2021_33	StaphStudy
426	Staphylococcus_saprophyticus	PG-2021_33	NoInf	0.596217045848707	0.441832779224506	-1.55589944381824	0	Staphylococcus_saprophyticus:PG-2021_33	StaphStudy
427	Staphylococcus_schleiferi	PG-2021_33	Inf	0.685571616119275	0.514701005989388	-4.35494022494058	0	Staphylococcus_schleiferi:PG-2021_33	StaphStudy
428	Staphylococcus_sciuri	PG-2021_33	Inf	0.513838836019257	0.37890332272999	-0.949161873186494	0	Staphylococcus_sciuri:PG-2021_33	StaphStudy
429	Staphylococcus_succinus	PG-2021_33	Inf	0.541067688049745	0.403139911656144	-1.40999680245595	0	Staphylococcus_succinus:PG-2021_33	StaphStudy
430	Staphylococcus_vitulinus	PG-2021_33	Inf	0.522580338714243	0.381139888221174	-1.00867841327279	0	Staphylococcus_vitulinus:PG-2021_33	StaphStudy
431	Staphylococcus_warneri	PG-2021_33	NoInf	0.549504088870785	0.400956388236397	-1.0606843094817	0	Staphylococcus_warneri:PG-2021_33	StaphStudy
432	Staphylococcus_xylosus	PG-2021_33	Inf	0.539132264017488	0.400371142104162	-1.20362203331744	0	Staphylococcus_xylosus:PG-2021_33	StaphStudy
433	Staphylococcus_arlettae	PG-2021_35	NoInf	0.578192870553504	0.400654591514716	-2.70920118604262	0	Staphylococcus_arlettae:PG-2021_35	StaphStudy
434	Staphylococcus_aureus	PG-2021_35	NoInf	0.614799700450698	0.430976381150104	-2.05678134178533	0	Staphylococcus_aureus:PG-2021_35	StaphStudy
435	Staphylococcus_auricularis	PG-2021_35	NoInf	0.680171016698096	0.476011987583272	-6.5761337360167	0	Staphylococcus_auricularis:PG-2021_35	StaphStudy
436	Staphylococcus_capitis	PG-2021_35	Inf	0.44947688321064	0.324854108214758	-2.12378702656617	0	Staphylococcus_capitis:PG-2021_35	StaphStudy
437	Staphylococcus_caprae	PG-2021_35	NoInf	0.545728814392262	0.376954420241865	-2.81693243040232	0	Staphylococcus_caprae:PG-2021_35	StaphStudy
438	Staphylococcus_chromogenes	PG-2021_35	NoInf	0.686707924222227	0.494505668136733	-6.08899386901831	0	Staphylococcus_chromogenes:PG-2021_35	StaphStudy
439	Staphylococcus_cohnii	PG-2021_35	Inf	0.568870583005457	0.407383774107832	-1.89058380945963	0	Staphylococcus_cohnii:PG-2021_35	StaphStudy
440	Staphylococcus_epidermidis	PG-2021_35	Inf	0.507814070419004	0.363663607200746	-1.29238078100761	0	Staphylococcus_epidermidis:PG-2021_35	StaphStudy
441	Staphylococcus_equorum	PG-2021_35	NoInf	0.555695537961654	0.389424296905985	-2.31976202520929	0	Staphylococcus_equorum:PG-2021_35	StaphStudy
442	Staphylococcus_fleuretti	PG-2021_35	NoInf	0.413381904870362	0.314485368943618	-0.680156855035506	0	Staphylococcus_fleuretti:PG-2021_35	StaphStudy
443	Staphylococcus_haemolyticus	PG-2021_35	NoInf	0.539771941933526	0.373182915499942	-1.98979600745784	0	Staphylococcus_haemolyticus:PG-2021_35	StaphStudy
444	Staphylococcus_hominis	PG-2021_35	NoInf	0.512042072906634	0.356278409683986	-0.847458935026548	0	Staphylococcus_hominis:PG-2021_35	StaphStudy
445	Staphylococcus_hyicus	PG-2021_35	NoInf	0.696341521887641	0.494182610517455	-4.77512138036782	0	Staphylococcus_hyicus:PG-2021_35	StaphStudy
446	Staphylococcus_kloosii	PG-2021_35	NoInf	0.616868360139721	0.407969546169424	-2.27985898578937	0	Staphylococcus_kloosii:PG-2021_35	StaphStudy
447	Staphylococcus_lentus	PG-2021_35	NoInf	0.428795561946671	0.308553400878423	-1.09424415916716	0	Staphylococcus_lentus:PG-2021_35	StaphStudy
448	Staphylococcus_lugdunensis	PG-2021_35	Inf	0.592816346384537	0.422599397674687	-2.94301377785589	0	Staphylococcus_lugdunensis:PG-2021_35	StaphStudy
449	Staphylococcus_nepalensis	PG-2021_35	NoInf	0.58823377015985	0.414719748449271	-2.31188518819079	0	Staphylococcus_nepalensis:PG-2021_35	StaphStudy
450	Staphylococcus_pasteuri	PG-2021_35	NoInf	0.547087807741035	0.37959143184229	-1.90469133072711	0	Staphylococcus_pasteuri:PG-2021_35	StaphStudy
451	Staphylococcus_pettenkoferi	PG-2021_35	NoInf	0.630483794500402	0.452760101484444	-8.3329502979686	0	Staphylococcus_pettenkoferi:PG-2021_35	StaphStudy
452	Staphylococcus_pseudintermedius	PG-2021_35	NoInf	0.734369981064444	0.531163457394815	-6.82875908426949	0	Staphylococcus_pseudintermedius:PG-2021_35	StaphStudy
453	Staphylococcus_saprophyticus	PG-2021_35	NoInf	0.588643701618972	0.417242206220283	-2.42593744296346	0	Staphylococcus_saprophyticus:PG-2021_35	StaphStudy
454	Staphylococcus_schleiferi	PG-2021_35	Inf	0.665509003388729	0.482055088856999	-5.22497822408581	0	Staphylococcus_schleiferi:PG-2021_35	StaphStudy
455	Staphylococcus_sciuri	PG-2021_35	NoInf	0.498093802772778	0.353894761714988	-1.81919987233172	0	Staphylococcus_sciuri:PG-2021_35	StaphStudy
456	Staphylococcus_succinus	PG-2021_35	Inf	0.536533939376926	0.379806564539712	-2.28003480160118	0	Staphylococcus_succinus:PG-2021_35	StaphStudy
457	Staphylococcus_vitulinus	PG-2021_35	Inf	0.501470990086051	0.353380798615262	-1.87871641241801	0	Staphylococcus_vitulinus:PG-2021_35	StaphStudy
458	Staphylococcus_warneri	PG-2021_35	Inf	0.53711050809148	0.372058187659211	-1.93072230862692	0	Staphylococcus_warneri:PG-2021_35	StaphStudy
459	Staphylococcus_xylosus	PG-2021_35	Inf	0.531342523234782	0.374163026733693	-2.07366003246267	0	Staphylococcus_xylosus:PG-2021_35	StaphStudy
460	Staphylococcus_arlettae	PG-2021_38	NoInf	0.583737947261711	0.405656614383364	-2.71148188995268	0	Staphylococcus_arlettae:PG-2021_38	StaphStudy
461	Staphylococcus_aureus	PG-2021_38	Inf	0.620033107810569	0.435655636115717	-2.05906204569539	0	Staphylococcus_aureus:PG-2021_38	StaphStudy
462	Staphylococcus_auricularis	PG-2021_38	NoInf	0.686532476183428	0.481364835189864	-6.57841443992677	0	Staphylococcus_auricularis:PG-2021_38	StaphStudy
463	Staphylococcus_capitis	PG-2021_38	Inf	0.455332936056572	0.329949519724823	-2.12606773047624	0	Staphylococcus_capitis:PG-2021_38	StaphStudy
464	Staphylococcus_caprae	PG-2021_38	NoInf	0.552176564818027	0.382751573528552	-2.81921313431238	0	Staphylococcus_caprae:PG-2021_38	StaphStudy
465	Staphylococcus_chromogenes	PG-2021_38	Inf	0.691270904620565	0.499218388542605	-6.09127457292838	0	Staphylococcus_chromogenes:PG-2021_38	StaphStudy
466	Staphylococcus_cohnii	PG-2021_38	NoInf	0.573862987053649	0.412973345050254	-1.89286451336969	0	Staphylococcus_cohnii:PG-2021_38	StaphStudy
467	Staphylococcus_epidermidis	PG-2021_38	Inf	0.512705169430243	0.369001776348699	-1.29466148491768	0	Staphylococcus_epidermidis:PG-2021_38	StaphStudy
468	Staphylococcus_equorum	PG-2021_38	Inf	0.561357711758167	0.394849964688821	-2.32204272911935	0	Staphylococcus_equorum:PG-2021_38	StaphStudy
469	Staphylococcus_fleuretti	PG-2021_38	NoInf	0.418719496359984	0.319613417225168	-0.682437558945569	0	Staphylococcus_fleuretti:PG-2021_38	StaphStudy
470	Staphylococcus_haemolyticus	PG-2021_38	NoInf	0.545331627562274	0.378017678196388	-1.99207671136791	0	Staphylococcus_haemolyticus:PG-2021_38	StaphStudy
471	Staphylococcus_hominis	PG-2021_38	NoInf	0.51774317554677	0.361290291957817	-0.849739638936612	0	Staphylococcus_hominis:PG-2021_38	StaphStudy
472	Staphylococcus_hyicus	PG-2021_38	NoInf	0.70095944019699	0.499042430581624	-4.77740208427788	0	Staphylococcus_hyicus:PG-2021_38	StaphStudy
473	Staphylococcus_kloosii	PG-2021_38	NoInf	0.621797967963928	0.411941637460218	-2.28213968969943	0	Staphylococcus_kloosii:PG-2021_38	StaphStudy
474	Staphylococcus_lentus	PG-2021_38	NoInf	0.433336875058036	0.313543904136357	-1.09652486307723	0	Staphylococcus_lentus:PG-2021_38	StaphStudy
475	Staphylococcus_lugdunensis	PG-2021_38	Inf	0.597966579459499	0.427077282924429	-2.94529448176595	0	Staphylococcus_lugdunensis:PG-2021_38	StaphStudy
476	Staphylococcus_nepalensis	PG-2021_38	NoInf	0.591674852920055	0.419083035996561	-2.31416589210085	0	Staphylococcus_nepalensis:PG-2021_38	StaphStudy
477	Staphylococcus_pasteuri	PG-2021_38	NoInf	0.551949385619631	0.384284656593281	-1.90697203463717	0	Staphylococcus_pasteuri:PG-2021_38	StaphStudy
478	Staphylococcus_pettenkoferi	PG-2021_38	NoInf	0.638089291015783	0.459946517727053	-8.33523100187866	0	Staphylococcus_pettenkoferi:PG-2021_38	StaphStudy
479	Staphylococcus_pseudintermedius	PG-2021_38	NoInf	0.740338894221997	0.536982689248418	-6.83103978817955	0	Staphylococcus_pseudintermedius:PG-2021_38	StaphStudy
480	Staphylococcus_saprophyticus	PG-2021_38	Inf	0.593892326058641	0.422386816615504	-2.42821814687353	0	Staphylococcus_saprophyticus:PG-2021_38	StaphStudy
481	Staphylococcus_schleiferi	PG-2021_38	Inf	0.67126033212996	0.488065781149748	-5.22725892799587	0	Staphylococcus_schleiferi:PG-2021_38	StaphStudy
482	Staphylococcus_sciuri	PG-2021_38	NoInf	0.503944229822091	0.359019751221943	-1.82148057624178	0	Staphylococcus_sciuri:PG-2021_38	StaphStudy
483	Staphylococcus_succinus	PG-2021_38	Inf	0.541283274164771	0.384572824483964	-2.28231550551124	0	Staphylococcus_succinus:PG-2021_38	StaphStudy
484	Staphylococcus_vitulinus	PG-2021_38	Inf	0.506940134106136	0.359016737044731	-1.88099711632807	0	Staphylococcus_vitulinus:PG-2021_38	StaphStudy
485	Staphylococcus_warneri	PG-2021_38	NoInf	0.541968086737154	0.376568366344178	-1.93300301253699	0	Staphylococcus_warneri:PG-2021_38	StaphStudy
486	Staphylococcus_xylosus	PG-2021_38	Inf	0.536397907033399	0.379230787218144	-2.07594073637273	0	Staphylococcus_xylosus:PG-2021_38	StaphStudy
487	Staphylococcus_arlettae	PG-2021_40	NoInf	0.591671026695966	0.456292395443868	-2.16081555150297	0	Staphylococcus_arlettae:PG-2021_40	StaphStudy
488	Staphylococcus_aureus	PG-2021_40	Inf	0.663750072583205	0.495981395022923	-1.50839570724568	0	Staphylococcus_aureus:PG-2021_40	StaphStudy
489	Staphylococcus_auricularis	PG-2021_40	NoInf	0.737906228832686	0.554266329358011	-6.02774810147706	0	Staphylococcus_auricularis:PG-2021_40	StaphStudy
490	Staphylococcus_capitis	PG-2021_40	NoInf	0.574433088286086	0.434526152519029	-1.57540139202652	0	Staphylococcus_capitis:PG-2021_40	StaphStudy
491	Staphylococcus_caprae	PG-2021_40	NoInf	0.655925770435003	0.48236983081568	-2.26854679586267	0	Staphylococcus_caprae:PG-2021_40	StaphStudy
492	Staphylococcus_chromogenes	PG-2021_40	Inf	0.728522042800634	0.564704279361629	-5.54060823447866	0	Staphylococcus_chromogenes:PG-2021_40	StaphStudy
493	Staphylococcus_cohnii	PG-2021_40	NoInf	0.619401039775231	0.479623591376006	-1.34219817491998	0	Staphylococcus_cohnii:PG-2021_40	StaphStudy
494	Staphylococcus_epidermidis	PG-2021_40	NoInf	0.606799868299599	0.457482009236673	-0.743995146467963	0	Staphylococcus_epidermidis:PG-2021_40	StaphStudy
495	Staphylococcus_equorum	PG-2021_40	Inf	0.622426118261434	0.47725405455604	-1.77137639066964	0	Staphylococcus_equorum:PG-2021_40	StaphStudy
496	Staphylococcus_fleuretti	PG-2021_40	Inf	0.553898960228435	0.431750826746654	-0.131771220495857	0	Staphylococcus_fleuretti:PG-2021_40	StaphStudy
497	Staphylococcus_haemolyticus	PG-2021_40	NoInf	0.616003529874623	0.452057903322727	-1.4414103729182	0	Staphylococcus_haemolyticus:PG-2021_40	StaphStudy
498	Staphylococcus_hominis	PG-2021_40	NoInf	0.61447496736337	0.460679599024134	-0.299073300486899	0	Staphylococcus_hominis:PG-2021_40	StaphStudy
499	Staphylococcus_hyicus	PG-2021_40	NoInf	0.703066028606538	0.542283075872343	-4.22673574582817	0	Staphylococcus_hyicus:PG-2021_40	StaphStudy
500	Staphylococcus_kloosii	PG-2021_40	Inf	0.605923340007169	0.450726966461575	-1.73147335124972	0	Staphylococcus_kloosii:PG-2021_40	StaphStudy
501	Staphylococcus_lentus	PG-2021_40	NoInf	0.557148574942196	0.429458949331933	-0.545858524627516	0	Staphylococcus_lentus:PG-2021_40	StaphStudy
502	Staphylococcus_lugdunensis	PG-2021_40	NoInf	0.644315175770375	0.48696685104144	-2.39462814331624	0	Staphylococcus_lugdunensis:PG-2021_40	StaphStudy
503	Staphylococcus_nepalensis	PG-2021_40	NoInf	0.62372246383661	0.489029244966169	-1.76349955365114	0	Staphylococcus_nepalensis:PG-2021_40	StaphStudy
504	Staphylococcus_pasteuri	PG-2021_40	NoInf	0.600969789427091	0.445439151300354	-1.35630569618746	0	Staphylococcus_pasteuri:PG-2021_40	StaphStudy
505	Staphylococcus_pettenkoferi	PG-2021_40	NoInf	0.731077492618467	0.538722530725982	-7.78456466342895	0	Staphylococcus_pettenkoferi:PG-2021_40	StaphStudy
506	Staphylococcus_pseudintermedius	PG-2021_40	NoInf	0.756022717831749	0.580903978262925	-6.28037344972984	0	Staphylococcus_pseudintermedius:PG-2021_40	StaphStudy
507	Staphylococcus_saprophyticus	PG-2021_40	NoInf	0.630716862201789	0.477527082960647	-1.87755180842381	0	Staphylococcus_saprophyticus:PG-2021_40	StaphStudy
508	Staphylococcus_schleiferi	PG-2021_40	NoInf	0.723681437359046	0.554750737707159	-4.67659258954616	0	Staphylococcus_schleiferi:PG-2021_40	StaphStudy
509	Staphylococcus_sciuri	PG-2021_40	Inf	0.606133924828383	0.450256411309193	-1.27081423779207	0	Staphylococcus_sciuri:PG-2021_40	StaphStudy
510	Staphylococcus_succinus	PG-2021_40	NoInf	0.596944704224356	0.462327528448995	-1.73164916706153	0	Staphylococcus_succinus:PG-2021_40	StaphStudy
511	Staphylococcus_vitulinus	PG-2021_40	Inf	0.624362212843202	0.458204123273831	-1.33033077787836	0	Staphylococcus_vitulinus:PG-2021_40	StaphStudy
512	Staphylococcus_warneri	PG-2021_40	NoInf	0.593648416972182	0.437922553952315	-1.38233667408727	0	Staphylococcus_warneri:PG-2021_40	StaphStudy
513	Staphylococcus_xylosus	PG-2021_40	Inf	0.584732351181873	0.450219462067523	-1.52527439792302	0	Staphylococcus_xylosus:PG-2021_40	StaphStudy
514	Staphylococcus_arlettae	PG-2021_41	NoInf	0.600262235654265	0.461832640933118	-2.17696322633743	0	Staphylococcus_arlettae:PG-2021_41	StaphStudy
515	Staphylococcus_aureus	PG-2021_41	NoInf	0.669532239446123	0.498155273076475	-1.52454338208014	0	Staphylococcus_aureus:PG-2021_41	StaphStudy
516	Staphylococcus_auricularis	PG-2021_41	NoInf	0.738863647906733	0.555715098731524	-6.04389577631152	0	Staphylococcus_auricularis:PG-2021_41	StaphStudy
517	Staphylococcus_capitis	PG-2021_41	NoInf	0.590482761209666	0.446622990994822	-1.59154906686098	0	Staphylococcus_capitis:PG-2021_41	StaphStudy
518	Staphylococcus_caprae	PG-2021_41	NoInf	0.670029143390524	0.491863169822219	-2.28469447069713	0	Staphylococcus_caprae:PG-2021_41	StaphStudy
519	Staphylococcus_chromogenes	PG-2021_41	Inf	0.7359325597306	0.569027363867777	-5.55675590931313	0	Staphylococcus_chromogenes:PG-2021_41	StaphStudy
520	Staphylococcus_cohnii	PG-2021_41	Inf	0.620129759405637	0.479824790000035	-1.35834584975444	0	Staphylococcus_cohnii:PG-2021_41	StaphStudy
521	Staphylococcus_epidermidis	PG-2021_41	NoInf	0.599814657370773	0.448330247295278	-0.760142821302423	0	Staphylococcus_epidermidis:PG-2021_41	StaphStudy
522	Staphylococcus_equorum	PG-2021_41	Inf	0.627861746408196	0.479985666963519	-1.7875240655041	0	Staphylococcus_equorum:PG-2021_41	StaphStudy
523	Staphylococcus_fleuretti	PG-2021_41	Inf	0.551075535497329	0.427183631305845	-0.147918895330317	0	Staphylococcus_fleuretti:PG-2021_41	StaphStudy
524	Staphylococcus_haemolyticus	PG-2021_41	Inf	0.619732222426826	0.457366255708514	-1.45755804775266	0	Staphylococcus_haemolyticus:PG-2021_41	StaphStudy
525	Staphylococcus_hominis	PG-2021_41	NoInf	0.619705718369256	0.464278672381827	-0.31522097532136	0	Staphylococcus_hominis:PG-2021_41	StaphStudy
526	Staphylococcus_hyicus	PG-2021_41	NoInf	0.709394544922641	0.545849541963498	-4.24288342066263	0	Staphylococcus_hyicus:PG-2021_41	StaphStudy
527	Staphylococcus_kloosii	PG-2021_41	Inf	0.617067181663823	0.457468657545034	-1.74762102608418	0	Staphylococcus_kloosii:PG-2021_41	StaphStudy
528	Staphylococcus_lentus	PG-2021_41	NoInf	0.553411282825886	0.424851575226352	-0.562006199461976	0	Staphylococcus_lentus:PG-2021_41	StaphStudy
529	Staphylococcus_lugdunensis	PG-2021_41	NoInf	0.648181212233706	0.488522767057391	-2.4107758181507	0	Staphylococcus_lugdunensis:PG-2021_41	StaphStudy
530	Staphylococcus_nepalensis	PG-2021_41	NoInf	0.629570455369221	0.491516495754952	-1.7796472284856	0	Staphylococcus_nepalensis:PG-2021_41	StaphStudy
531	Staphylococcus_pasteuri	PG-2021_41	NoInf	0.593952152475656	0.435901795029457	-1.37245337102192	0	Staphylococcus_pasteuri:PG-2021_41	StaphStudy
532	Staphylococcus_pettenkoferi	PG-2021_41	NoInf	0.728167612506258	0.533229891556885	-7.80071233826341	0	Staphylococcus_pettenkoferi:PG-2021_41	StaphStudy
533	Staphylococcus_pseudintermedius	PG-2021_41	NoInf	0.764639507182265	0.586532256464183	-6.2965211245643	0	Staphylococcus_pseudintermedius:PG-2021_41	StaphStudy
534	Staphylococcus_saprophyticus	PG-2021_41	NoInf	0.637306024577538	0.483428335774761	-1.89369948325827	0	Staphylococcus_saprophyticus:PG-2021_41	StaphStudy
535	Staphylococcus_schleiferi	PG-2021_41	NoInf	0.735297530800042	0.563210580597092	-4.69274026438062	0	Staphylococcus_schleiferi:PG-2021_41	StaphStudy
536	Staphylococcus_sciuri	PG-2021_41	Inf	0.609497629055297	0.45200640859095	-1.28696191262653	0	Staphylococcus_sciuri:PG-2021_41	StaphStudy
537	Staphylococcus_succinus	PG-2021_41	NoInf	0.606201697853735	0.466195234180613	-1.74779684189599	0	Staphylococcus_succinus:PG-2021_41	StaphStudy
538	Staphylococcus_vitulinus	PG-2021_41	Inf	0.623687419685678	0.456986743392943	-1.34647845271282	0	Staphylococcus_vitulinus:PG-2021_41	StaphStudy
539	Staphylococcus_warneri	PG-2021_41	NoInf	0.597659488282731	0.44273739931858	-1.39848434892173	0	Staphylococcus_warneri:PG-2021_41	StaphStudy
540	Staphylococcus_xylosus	PG-2021_41	Inf	0.592383244942208	0.455225035950528	-1.54142207275748	0	Staphylococcus_xylosus:PG-2021_41	StaphStudy
541	Staphylococcus_arlettae	PG-2021_43	NoInf	0.593411993929267	0.456530126881345	-2.17420631683298	0	Staphylococcus_arlettae:PG-2021_43	StaphStudy
542	Staphylococcus_aureus	PG-2021_43	Inf	0.665520886901846	0.49640028146903	-1.52178647257569	0	Staphylococcus_aureus:PG-2021_43	StaphStudy
543	Staphylococcus_auricularis	PG-2021_43	NoInf	0.73970393110752	0.554825220192517	-6.04113886680707	0	Staphylococcus_auricularis:PG-2021_43	StaphStudy
544	Staphylococcus_capitis	PG-2021_43	NoInf	0.574898806268993	0.434168449780421	-1.58879215735654	0	Staphylococcus_capitis:PG-2021_43	StaphStudy
545	Staphylococcus_caprae	PG-2021_43	NoInf	0.657038502877798	0.482346218020552	-2.28193756119269	0	Staphylococcus_caprae:PG-2021_43	StaphStudy
546	Staphylococcus_chromogenes	PG-2021_43	NoInf	0.730647716781531	0.565515404351525	-5.55399899980868	0	Staphylococcus_chromogenes:PG-2021_43	StaphStudy
547	Staphylococcus_cohnii	PG-2021_43	Inf	0.62057424973667	0.479684399360993	-1.35558894025	0	Staphylococcus_cohnii:PG-2021_43	StaphStudy
548	Staphylococcus_epidermidis	PG-2021_43	NoInf	0.607144041535346	0.457018953255982	-0.757385911797979	0	Staphylococcus_epidermidis:PG-2021_43	StaphStudy
549	Staphylococcus_equorum	PG-2021_43	NoInf	0.623588997387354	0.477238730382175	-1.78476715599966	0	Staphylococcus_equorum:PG-2021_43	StaphStudy
550	Staphylococcus_fleuretti	PG-2021_43	Inf	0.553205455639574	0.431120283966969	-0.145161985825872	0	Staphylococcus_fleuretti:PG-2021_43	StaphStudy
551	Staphylococcus_haemolyticus	PG-2021_43	Inf	0.616975761450237	0.451801830390997	-1.45480113824821	0	Staphylococcus_haemolyticus:PG-2021_43	StaphStudy
552	Staphylococcus_hominis	PG-2021_43	NoInf	0.615158124556777	0.460528406024278	-0.312464065816915	0	Staphylococcus_hominis:PG-2021_43	StaphStudy
553	Staphylococcus_hyicus	PG-2021_43	NoInf	0.705349964225798	0.543199110249932	-4.24012651115818	0	Staphylococcus_hyicus:PG-2021_43	StaphStudy
554	Staphylococcus_kloosii	PG-2021_43	Inf	0.608503326886865	0.451205388627057	-1.74486411657974	0	Staphylococcus_kloosii:PG-2021_43	StaphStudy
555	Staphylococcus_lentus	PG-2021_43	Inf	0.556972496461202	0.42866878730451	-0.559249289957531	0	Staphylococcus_lentus:PG-2021_43	StaphStudy
556	Staphylococcus_lugdunensis	PG-2021_43	NoInf	0.645886579304891	0.487117992526864	-2.40801890864625	0	Staphylococcus_lugdunensis:PG-2021_43	StaphStudy
557	Staphylococcus_nepalensis	PG-2021_43	NoInf	0.625314712250289	0.488927174010967	-1.77689031898116	0	Staphylococcus_nepalensis:PG-2021_43	StaphStudy
558	Staphylococcus_pasteuri	PG-2021_43	NoInf	0.601590711713197	0.445099704072555	-1.36969646151747	0	Staphylococcus_pasteuri:PG-2021_43	StaphStudy
559	Staphylococcus_pettenkoferi	PG-2021_43	NoInf	0.732312532011947	0.538612312766541	-7.79795542875896	0	Staphylococcus_pettenkoferi:PG-2021_43	StaphStudy
560	Staphylococcus_pseudintermedius	PG-2021_43	NoInf	0.758425931528879	0.581974004642934	-6.29376421505986	0	Staphylococcus_pseudintermedius:PG-2021_43	StaphStudy
561	Staphylococcus_saprophyticus	PG-2021_43	NoInf	0.632115177215369	0.477624046108789	-1.89094257375383	0	Staphylococcus_saprophyticus:PG-2021_43	StaphStudy
562	Staphylococcus_schleiferi	PG-2021_43	NoInf	0.725833323586368	0.555889365695422	-4.68998335487617	0	Staphylococcus_schleiferi:PG-2021_43	StaphStudy
563	Staphylococcus_sciuri	PG-2021_43	Inf	0.606146430577534	0.449964633367381	-1.28420500312209	0	Staphylococcus_sciuri:PG-2021_43	StaphStudy
564	Staphylococcus_succinus	PG-2021_43	NoInf	0.597946356330245	0.461993346202703	-1.74503993239155	0	Staphylococcus_succinus:PG-2021_43	StaphStudy
565	Staphylococcus_vitulinus	PG-2021_43	Inf	0.624803956702927	0.457996064558606	-1.34372154320838	0	Staphylococcus_vitulinus:PG-2021_43	StaphStudy
566	Staphylococcus_warneri	PG-2021_43	NoInf	0.594381848449556	0.437814550365611	-1.39572743941729	0	Staphylococcus_warneri:PG-2021_43	StaphStudy
567	Staphylococcus_xylosus	PG-2021_43	Inf	0.585831317262741	0.45005257886934	-1.53866516325303	0	Staphylococcus_xylosus:PG-2021_43	StaphStudy
568	Staphylococcus_arlettae	PG-2021_46	NoInf	0.302894238318487	0.259420457272866	-3.84960041121828	0	Staphylococcus_arlettae:PG-2021_46	StaphStudy
569	Staphylococcus_aureus	PG-2021_46	NoInf	0.315578477584159	0.276917592737356	-3.19718056696099	0	Staphylococcus_aureus:PG-2021_46	StaphStudy
570	Staphylococcus_auricularis	PG-2021_46	NoInf	0.400464365669396	0.337019566442229	-7.71653296119237	0	Staphylococcus_auricularis:PG-2021_46	StaphStudy
571	Staphylococcus_capitis	PG-2021_46	NoInf	0.221775418595921	0.23574537642121	-3.26418625174184	0	Staphylococcus_capitis:PG-2021_46	StaphStudy
572	Staphylococcus_caprae	PG-2021_46	NoInf	0.267583335394313	0.255008961840659	-3.95733165557798	0	Staphylococcus_caprae:PG-2021_46	StaphStudy
573	Staphylococcus_chromogenes	PG-2021_46	NoInf	0.356808069792888	0.325477986712719	-7.22939309419398	0	Staphylococcus_chromogenes:PG-2021_46	StaphStudy
574	Staphylococcus_cohnii	PG-2021_46	NoInf	0.262031601209263	0.250625881734418	-3.03098303463529	0	Staphylococcus_cohnii:PG-2021_46	StaphStudy
575	Staphylococcus_epidermidis	PG-2021_46	Inf	0.231430628117055	0.235063680125316	-2.43278000618328	0	Staphylococcus_epidermidis:PG-2021_46	StaphStudy
576	Staphylococcus_equorum	PG-2021_46	NoInf	0.253967174385032	0.241071613229133	-3.46016125038495	0	Staphylococcus_equorum:PG-2021_46	StaphStudy
577	Staphylococcus_fleuretti	PG-2021_46	NoInf	0.151253213765284	0.201046136964724	-1.82055608021117	0	Staphylococcus_fleuretti:PG-2021_46	StaphStudy
578	Staphylococcus_haemolyticus	PG-2021_46	Inf	0.2602688540792	0.250548528911419	-3.13019523263351	0	Staphylococcus_haemolyticus:PG-2021_46	StaphStudy
579	Staphylococcus_hominis	PG-2021_46	NoInf	0.227541208523976	0.226317769856809	-1.98785816020221	0	Staphylococcus_hominis:PG-2021_46	StaphStudy
580	Staphylococcus_hyicus	PG-2021_46	NoInf	0.381579096616223	0.331453762863766	-5.91552060554348	0	Staphylococcus_hyicus:PG-2021_46	StaphStudy
581	Staphylococcus_kloosii	PG-2021_46	NoInf	0.334539488023093	0.26511932373706	-3.42025821096503	0	Staphylococcus_kloosii:PG-2021_46	StaphStudy
582	Staphylococcus_lentus	PG-2021_46	NoInf	0.147634770067202	0.185611967472072	-2.23464338434283	0	Staphylococcus_lentus:PG-2021_46	StaphStudy
583	Staphylococcus_lugdunensis	PG-2021_46	NoInf	0.280514166287755	0.251385649524613	-4.08341300303155	0	Staphylococcus_lugdunensis:PG-2021_46	StaphStudy
584	Staphylococcus_nepalensis	PG-2021_46	NoInf	0.274263208023794	0.250425594730816	-3.45228441336645	0	Staphylococcus_nepalensis:PG-2021_46	StaphStudy
585	Staphylococcus_pasteuri	PG-2021_46	NoInf	0.272965748859489	0.249277828434897	-3.04509055590277	0	Staphylococcus_pasteuri:PG-2021_46	StaphStudy
586	Staphylococcus_pettenkoferi	PG-2021_46	NoInf	0.446741532459273	0.362384623185762	-9.47334952314426	0	Staphylococcus_pettenkoferi:PG-2021_46	StaphStudy
587	Staphylococcus_pseudintermedius	PG-2021_46	NoInf	0.420929088481406	0.360783916292415	-7.96915830944515	0	Staphylococcus_pseudintermedius:PG-2021_46	StaphStudy
588	Staphylococcus_saprophyticus	PG-2021_46	NoInf	0.283740421745485	0.262227660022998	-3.56633666813913	0	Staphylococcus_saprophyticus:PG-2021_46	StaphStudy
589	Staphylococcus_schleiferi	PG-2021_46	Inf	0.345331555035759	0.317911681953209	-6.36537744926147	0	Staphylococcus_schleiferi:PG-2021_46	StaphStudy
590	Staphylococcus_sciuri	PG-2021_46	Inf	0.21761412995083	0.232514236773926	-2.95959909750738	0	Staphylococcus_sciuri:PG-2021_46	StaphStudy
591	Staphylococcus_succinus	PG-2021_46	NoInf	0.251262109249418	0.238105113014814	-3.42043402677684	0	Staphylococcus_succinus:PG-2021_46	StaphStudy
592	Staphylococcus_vitulinus	PG-2021_46	Inf	0.205572748489509	0.220673407487009	-3.01911563759367	0	Staphylococcus_vitulinus:PG-2021_46	StaphStudy
593	Staphylococcus_warneri	PG-2021_46	NoInf	0.269894007756046	0.250274029711836	-3.07112153380259	0	Staphylococcus_warneri:PG-2021_46	StaphStudy
594	Staphylococcus_xylosus	PG-2021_46	NoInf	0.243609275390541	0.235389723590429	-3.21405925763833	0	Staphylococcus_xylosus:PG-2021_46	StaphStudy
595	Staphylococcus_arlettae	PG-2021_47	NoInf	0.577797326086971	0.402488712590247	-2.81038346843633	0	Staphylococcus_arlettae:PG-2021_47	StaphStudy
596	Staphylococcus_aureus	PG-2021_47	Inf	0.615526532826011	0.433491719395126	-2.15796362417904	0	Staphylococcus_aureus:PG-2021_47	StaphStudy
597	Staphylococcus_auricularis	PG-2021_47	NoInf	0.684678631654854	0.479365165417144	-6.67731601841042	0	Staphylococcus_auricularis:PG-2021_47	StaphStudy
598	Staphylococcus_capitis	PG-2021_47	Inf	0.451999147051897	0.32813612608305	-2.22496930895988	0	Staphylococcus_capitis:PG-2021_47	StaphStudy
599	Staphylococcus_caprae	PG-2021_47	NoInf	0.549199180030721	0.380649886468746	-2.91811471279603	0	Staphylococcus_caprae:PG-2021_47	StaphStudy
600	Staphylococcus_chromogenes	PG-2021_47	Inf	0.686712886277413	0.495891546490034	-6.19017615141203	0	Staphylococcus_chromogenes:PG-2021_47	StaphStudy
601	Staphylococcus_cohnii	PG-2021_47	Inf	0.568743043084705	0.409530586011344	-1.99176609185334	0	Staphylococcus_cohnii:PG-2021_47	StaphStudy
602	Staphylococcus_epidermidis	PG-2021_47	Inf	0.507942587287558	0.366424650686656	-1.39356306340132	0	Staphylococcus_epidermidis:PG-2021_47	StaphStudy
603	Staphylococcus_equorum	PG-2021_47	Inf	0.555977441313798	0.391308950274682	-2.420944307603	0	Staphylococcus_equorum:PG-2021_47	StaphStudy
604	Staphylococcus_fleuretti	PG-2021_47	NoInf	0.414556034027908	0.317909281847672	-0.781339137429217	0	Staphylococcus_fleuretti:PG-2021_47	StaphStudy
605	Staphylococcus_haemolyticus	PG-2021_47	NoInf	0.541889017770568	0.376275731850061	-2.09097828985156	0	Staphylococcus_haemolyticus:PG-2021_47	StaphStudy
606	Staphylococcus_hominis	PG-2021_47	NoInf	0.513730712856431	0.358943718072935	-0.94864121742026	0	Staphylococcus_hominis:PG-2021_47	StaphStudy
607	Staphylococcus_hyicus	PG-2021_47	NoInf	0.696836241753314	0.496252540761525	-4.87630366276153	0	Staphylococcus_hyicus:PG-2021_47	StaphStudy
608	Staphylococcus_kloosii	PG-2021_47	NoInf	0.617050190800552	0.40948723145341	-2.38104126818308	0	Staphylococcus_kloosii:PG-2021_47	StaphStudy
609	Staphylococcus_lentus	PG-2021_47	NoInf	0.429445976777138	0.312478625610106	-1.19542644156088	0	Staphylococcus_lentus:PG-2021_47	StaphStudy
610	Staphylococcus_lugdunensis	PG-2021_47	Inf	0.592705681775974	0.424256316857092	-3.0441960602496	0	Staphylococcus_lugdunensis:PG-2021_47	StaphStudy
611	Staphylococcus_nepalensis	PG-2021_47	NoInf	0.586898886618784	0.415990018514688	-2.4130674705845	0	Staphylococcus_nepalensis:PG-2021_47	StaphStudy
612	Staphylococcus_pasteuri	PG-2021_47	NoInf	0.549095244015461	0.38265299780259	-2.00587361312082	0	Staphylococcus_pasteuri:PG-2021_47	StaphStudy
613	Staphylococcus_pettenkoferi	PG-2021_47	NoInf	0.63703477184209	0.459147060960957	-8.43413258036231	0	Staphylococcus_pettenkoferi:PG-2021_47	StaphStudy
614	Staphylococcus_pseudintermedius	PG-2021_47	NoInf	0.736150945138541	0.533714057512472	-6.9299413666632	0	Staphylococcus_pseudintermedius:PG-2021_47	StaphStudy
615	Staphylococcus_saprophyticus	PG-2021_47	NoInf	0.589455641997195	0.419498239133175	-2.52711972535717	0	Staphylococcus_saprophyticus:PG-2021_47	StaphStudy
616	Staphylococcus_schleiferi	PG-2021_47	Inf	0.666360357798534	0.484653181995427	-5.32616050647952	0	Staphylococcus_schleiferi:PG-2021_47	StaphStudy
617	Staphylococcus_sciuri	PG-2021_47	NoInf	0.500701793366665	0.358574332273247	-1.92038215472543	0	Staphylococcus_sciuri:PG-2021_47	StaphStudy
618	Staphylococcus_succinus	PG-2021_47	Inf	0.536384835330933	0.381643279864643	-2.38121708399489	0	Staphylococcus_succinus:PG-2021_47	StaphStudy
619	Staphylococcus_vitulinus	PG-2021_47	Inf	0.503044281900097	0.357750236679917	-1.97989869481172	0	Staphylococcus_vitulinus:PG-2021_47	StaphStudy
620	Staphylococcus_warneri	PG-2021_47	NoInf	0.539366659534769	0.375462253148642	-2.03190459102063	0	Staphylococcus_warneri:PG-2021_47	StaphStudy
621	Staphylococcus_xylosus	PG-2021_47	Inf	0.53146883090051	0.376222086360757	-2.17484231485638	0	Staphylococcus_xylosus:PG-2021_47	StaphStudy
622	Staphylococcus_arlettae	PG-2021_4	NoInf	0.424525239485541	0.325773010412101	-2.89910747467946	0	Staphylococcus_arlettae:PG-2021_4	StaphStudy
623	Staphylococcus_aureus	PG-2021_4	Inf	0.431863327691915	0.340466066808272	-2.24668763042217	0	Staphylococcus_aureus:PG-2021_4	StaphStudy
624	Staphylococcus_auricularis	PG-2021_4	NoInf	0.511255425466671	0.392133004490649	-6.76604002465355	0	Staphylococcus_auricularis:PG-2021_4	StaphStudy
625	Staphylococcus_capitis	PG-2021_4	NoInf	0.296611078824043	0.266082792404757	-2.31369331520301	0	Staphylococcus_capitis:PG-2021_4	StaphStudy
626	Staphylococcus_caprae	PG-2021_4	NoInf	0.367535631091658	0.299617714996148	-3.00683871903916	0	Staphylococcus_caprae:PG-2021_4	StaphStudy
627	Staphylococcus_chromogenes	PG-2021_4	NoInf	0.480743519459633	0.381474106676647	-6.27890015765515	0	Staphylococcus_chromogenes:PG-2021_4	StaphStudy
628	Staphylococcus_cohnii	PG-2021_4	NoInf	0.374051553025289	0.30809408588773	-2.08049009809647	0	Staphylococcus_cohnii:PG-2021_4	StaphStudy
629	Staphylococcus_epidermidis	PG-2021_4	Inf	0.307344462156077	0.267318534401875	-1.48228706964445	0	Staphylococcus_epidermidis:PG-2021_4	StaphStudy
630	Staphylococcus_equorum	PG-2021_4	NoInf	0.371345701887232	0.303149240105462	-2.50966831384613	0	Staphylococcus_equorum:PG-2021_4	StaphStudy
631	Staphylococcus_fleuretti	PG-2021_4	NoInf	0.22012423178526	0.233517965029243	-0.870063143672347	0	Staphylococcus_fleuretti:PG-2021_4	StaphStudy
632	Staphylococcus_haemolyticus	PG-2021_4	NoInf	0.365959817316224	0.298485245453977	-2.17970229609469	0	Staphylococcus_haemolyticus:PG-2021_4	StaphStudy
633	Staphylococcus_hominis	PG-2021_4	NoInf	0.319570917693703	0.272404593378036	-1.03736522366339	0	Staphylococcus_hominis:PG-2021_4	StaphStudy
634	Staphylococcus_hyicus	PG-2021_4	NoInf	0.506396474153697	0.389862583559005	-4.96502766900466	0	Staphylococcus_hyicus:PG-2021_4	StaphStudy
635	Staphylococcus_kloosii	PG-2021_4	NoInf	0.4764820333845	0.342566383774094	-2.46976527442621	0	Staphylococcus_kloosii:PG-2021_4	StaphStudy
636	Staphylococcus_lentus	PG-2021_4	NoInf	0.235573158014662	0.231026635500996	-1.28415044780401	0	Staphylococcus_lentus:PG-2021_4	StaphStudy
637	Staphylococcus_lugdunensis	PG-2021_4	NoInf	0.397914273455611	0.310522976868777	-3.13292006649273	0	Staphylococcus_lugdunensis:PG-2021_4	StaphStudy
638	Staphylococcus_nepalensis	PG-2021_4	NoInf	0.398403098944147	0.316666417111097	-2.50179147682763	0	Staphylococcus_nepalensis:PG-2021_4	StaphStudy
639	Staphylococcus_pasteuri	PG-2021_4	NoInf	0.363458955642332	0.29625213130619	-2.09459761936395	0	Staphylococcus_pasteuri:PG-2021_4	StaphStudy
640	Staphylococcus_pettenkoferi	PG-2021_4	NoInf	0.526335778846432	0.395790721158747	-8.52285658660544	0	Staphylococcus_pettenkoferi:PG-2021_4	StaphStudy
641	Staphylococcus_pseudintermedius	PG-2021_4	NoInf	0.551989696160035	0.427237537229256	-7.01866537290633	0	Staphylococcus_pseudintermedius:PG-2021_4	StaphStudy
642	Staphylococcus_saprophyticus	PG-2021_4	NoInf	0.40102665153295	0.323830410475426	-2.6158437316003	0	Staphylococcus_saprophyticus:PG-2021_4	StaphStudy
643	Staphylococcus_schleiferi	PG-2021_4	NoInf	0.469414129815881	0.375767340296948	-5.41488451272265	0	Staphylococcus_schleiferi:PG-2021_4	StaphStudy
644	Staphylococcus_sciuri	PG-2021_4	Inf	0.309116431517773	0.275592057934609	-2.00910616096856	0	Staphylococcus_sciuri:PG-2021_4	StaphStudy
645	Staphylococcus_succinus	PG-2021_4	NoInf	0.354407683397587	0.29285031503569	-2.46994109023802	0	Staphylococcus_succinus:PG-2021_4	StaphStudy
646	Staphylococcus_vitulinus	PG-2021_4	NoInf	0.299661483699115	0.267913688969481	-2.06862270105485	0	Staphylococcus_vitulinus:PG-2021_4	StaphStudy
647	Staphylococcus_warneri	PG-2021_4	NoInf	0.360044166291873	0.295557045902952	-2.12062859726376	0	Staphylococcus_warneri:PG-2021_4	StaphStudy
648	Staphylococcus_xylosus	PG-2021_4	NoInf	0.35683237569054	0.294748876306745	-2.26356632109951	0	Staphylococcus_xylosus:PG-2021_4	StaphStudy
649	Staphylococcus_arlettae	PG-2021_5	NoInf	0.293927691816914	0.259566253854911	-4.09710649750335	0	Staphylococcus_arlettae:PG-2021_5	StaphStudy
650	Staphylococcus_aureus	PG-2021_5	NoInf	0.29914385288454	0.273075195928683	-3.44468665324606	0	Staphylococcus_aureus:PG-2021_5	StaphStudy
651	Staphylococcus_auricularis	PG-2021_5	NoInf	0.391185661068887	0.336553173304834	-7.96403904747743	0	Staphylococcus_auricularis:PG-2021_5	StaphStudy
652	Staphylococcus_capitis	PG-2021_5	NoInf	0.223651897599092	0.23908187042915	-3.5116923380269	0	Staphylococcus_capitis:PG-2021_5	StaphStudy
653	Staphylococcus_caprae	PG-2021_5	Inf	0.264917435332279	0.258595833380613	-4.20483774186305	0	Staphylococcus_caprae:PG-2021_5	StaphStudy
654	Staphylococcus_chromogenes	PG-2021_5	NoInf	0.341721882839487	0.318682528815099	-7.47689918047904	0	Staphylococcus_chromogenes:PG-2021_5	StaphStudy
655	Staphylococcus_cohnii	PG-2021_5	NoInf	0.252756293843455	0.250558570948399	-3.27848912092036	0	Staphylococcus_cohnii:PG-2021_5	StaphStudy
656	Staphylococcus_epidermidis	PG-2021_5	Inf	0.219185742941485	0.232191998924763	-2.68028609246834	0	Staphylococcus_epidermidis:PG-2021_5	StaphStudy
657	Staphylococcus_equorum	PG-2021_5	NoInf	0.244965718767624	0.243572478119291	-3.70766733667002	0	Staphylococcus_equorum:PG-2021_5	StaphStudy
658	Staphylococcus_fleuretti	PG-2021_5	NoInf	0.144845827354794	0.200983327424323	-2.06806216649624	0	Staphylococcus_fleuretti:PG-2021_5	StaphStudy
659	Staphylococcus_haemolyticus	PG-2021_5	NoInf	0.261778797862189	0.253980780258207	-3.37770131891858	0	Staphylococcus_haemolyticus:PG-2021_5	StaphStudy
660	Staphylococcus_hominis	PG-2021_5	NoInf	0.226899133333549	0.230158057361423	-2.23536424648728	0	Staphylococcus_hominis:PG-2021_5	StaphStudy
661	Staphylococcus_hyicus	PG-2021_5	NoInf	0.36532034812701	0.323841524050762	-6.16302669182855	0	Staphylococcus_hyicus:PG-2021_5	StaphStudy
662	Staphylococcus_kloosii	PG-2021_5	NoInf	0.331415904237311	0.26861724008261	-3.6677642972501	0	Staphylococcus_kloosii:PG-2021_5	StaphStudy
663	Staphylococcus_lentus	PG-2021_5	NoInf	0.145565690213221	0.191547435500864	-2.4821494706279	0	Staphylococcus_lentus:PG-2021_5	StaphStudy
664	Staphylococcus_lugdunensis	PG-2021_5	Inf	0.265679767498171	0.246212108394285	-4.33091908931662	0	Staphylococcus_lugdunensis:PG-2021_5	StaphStudy
665	Staphylococcus_nepalensis	PG-2021_5	NoInf	0.260197867833618	0.246738492036776	-3.69979049965152	0	Staphylococcus_nepalensis:PG-2021_5	StaphStudy
666	Staphylococcus_pasteuri	PG-2021_5	NoInf	0.267262372442608	0.252283525653064	-3.29259664218784	0	Staphylococcus_pasteuri:PG-2021_5	StaphStudy
667	Staphylococcus_pettenkoferi	PG-2021_5	NoInf	0.437111057642175	0.36030340756513	-9.72085560942933	0	Staphylococcus_pettenkoferi:PG-2021_5	StaphStudy
668	Staphylococcus_pseudintermedius	PG-2021_5	NoInf	0.404169286785983	0.353130162004328	-8.21666439573022	0	Staphylococcus_pseudintermedius:PG-2021_5	StaphStudy
669	Staphylococcus_saprophyticus	PG-2021_5	NoInf	0.274744889472424	0.263332665706659	-3.81384275442419	0	Staphylococcus_saprophyticus:PG-2021_5	StaphStudy
670	Staphylococcus_schleiferi	PG-2021_5	Inf	0.329433249411991	0.31082262233908	-6.61288353554654	0	Staphylococcus_schleiferi:PG-2021_5	StaphStudy
671	Staphylococcus_sciuri	PG-2021_5	Inf	0.212318444765851	0.236170903233283	-3.20710518379245	0	Staphylococcus_sciuri:PG-2021_5	StaphStudy
672	Staphylococcus_succinus	PG-2021_5	NoInf	0.24045009833931	0.238263796031434	-3.66794011306191	0	Staphylococcus_succinus:PG-2021_5	StaphStudy
673	Staphylococcus_vitulinus	PG-2021_5	NoInf	0.196041112713264	0.223248466179656	-3.26662172387874	0	Staphylococcus_vitulinus:PG-2021_5	StaphStudy
674	Staphylococcus_warneri	PG-2021_5	NoInf	0.265372490365261	0.251910238233954	-3.31862762008765	0	Staphylococcus_warneri:PG-2021_5	StaphStudy
675	Staphylococcus_xylosus	PG-2021_5	NoInf	0.237488669795738	0.236962671084119	-3.4615653439234	0	Staphylococcus_xylosus:PG-2021_5	StaphStudy
676	Staphylococcus_arlettae	PG-2021_64	NoInf	0.587425534273393	0.407140029631803	-2.62653276749466	0	Staphylococcus_arlettae:PG-2021_64	StaphStudy
677	Staphylococcus_aureus	PG-2021_64	Inf	0.625931247968101	0.43910432645171	-1.97411292323737	0	Staphylococcus_aureus:PG-2021_64	StaphStudy
678	Staphylococcus_auricularis	PG-2021_64	Inf	0.688827142597604	0.482320432419665	-6.49346531746875	0	Staphylococcus_auricularis:PG-2021_64	StaphStudy
679	Staphylococcus_capitis	PG-2021_64	Inf	0.47045941818922	0.341678430513869	-2.04111860801822	0	Staphylococcus_capitis:PG-2021_64	StaphStudy
680	Staphylococcus_caprae	PG-2021_64	NoInf	0.56295366429813	0.390483463105841	-2.73426401185437	0	Staphylococcus_caprae:PG-2021_64	StaphStudy
681	Staphylococcus_chromogenes	PG-2021_64	Inf	0.693651772017318	0.50018582387793	-6.00632545047036	0	Staphylococcus_chromogenes:PG-2021_64	StaphStudy
682	Staphylococcus_cohnii	PG-2021_64	NoInf	0.571131335720283	0.408672994437637	-1.80791539091168	0	Staphylococcus_cohnii:PG-2021_64	StaphStudy
683	Staphylococcus_epidermidis	PG-2021_64	Inf	0.505711002065132	0.358399357574466	-1.20971236245966	0	Staphylococcus_epidermidis:PG-2021_64	StaphStudy
684	Staphylococcus_equorum	PG-2021_64	Inf	0.562919676097507	0.394826503082082	-2.23709360666134	0	Staphylococcus_equorum:PG-2021_64	StaphStudy
685	Staphylococcus_fleuretti	PG-2021_64	NoInf	0.414518485345194	0.312287424569182	-0.597488436487552	0	Staphylococcus_fleuretti:PG-2021_64	StaphStudy
686	Staphylococcus_haemolyticus	PG-2021_64	NoInf	0.547041299971869	0.38108017690688	-1.90712758890989	0	Staphylococcus_haemolyticus:PG-2021_64	StaphStudy
687	Staphylococcus_hominis	PG-2021_64	NoInf	0.520013238500903	0.361887751252332	-0.764790516478595	0	Staphylococcus_hominis:PG-2021_64	StaphStudy
688	Staphylococcus_hyicus	PG-2021_64	Inf	0.703091555782049	0.500540969757979	-4.69245296181986	0	Staphylococcus_hyicus:PG-2021_64	StaphStudy
689	Staphylococcus_kloosii	PG-2021_64	Inf	0.624800399518356	0.411831639020356	-2.19719056724142	0	Staphylococcus_kloosii:PG-2021_64	StaphStudy
690	Staphylococcus_lentus	PG-2021_64	NoInf	0.427255495573853	0.30706262635117	-1.01157574061921	0	Staphylococcus_lentus:PG-2021_64	StaphStudy
691	Staphylococcus_lugdunensis	PG-2021_64	Inf	0.599425839602809	0.427220045679516	-2.86034535930793	0	Staphylococcus_lugdunensis:PG-2021_64	StaphStudy
692	Staphylococcus_nepalensis	PG-2021_64	NoInf	0.592485809250925	0.41617763771242	-2.22921676964284	0	Staphylococcus_nepalensis:PG-2021_64	StaphStudy
693	Staphylococcus_pasteuri	PG-2021_64	NoInf	0.546407682486191	0.374757637468929	-1.82202291217915	0	Staphylococcus_pasteuri:PG-2021_64	StaphStudy
694	Staphylococcus_pettenkoferi	PG-2021_64	Inf	0.637382655346333	0.45177298052559	-8.25028187942064	0	Staphylococcus_pettenkoferi:PG-2021_64	StaphStudy
695	Staphylococcus_pseudintermedius	PG-2021_64	NoInf	0.744929662216882	0.540186664656597	-6.74609066572154	0	Staphylococcus_pseudintermedius:PG-2021_64	StaphStudy
696	Staphylococcus_saprophyticus	PG-2021_64	NoInf	0.596354914487632	0.422940301297229	-2.34326902441551	0	Staphylococcus_saprophyticus:PG-2021_64	StaphStudy
697	Staphylococcus_schleiferi	PG-2021_64	Inf	0.679192856325124	0.494846852016908	-5.14230980553785	0	Staphylococcus_schleiferi:PG-2021_64	StaphStudy
698	Staphylococcus_sciuri	PG-2021_64	NoInf	0.505662765489464	0.357356576215887	-1.73653145378377	0	Staphylococcus_sciuri:PG-2021_64	StaphStudy
699	Staphylococcus_succinus	PG-2021_64	Inf	0.545807731072186	0.385787268682922	-2.19736638305323	0	Staphylococcus_succinus:PG-2021_64	StaphStudy
700	Staphylococcus_vitulinus	PG-2021_64	Inf	0.50539003505936	0.35588469638405	-1.79604799387006	0	Staphylococcus_vitulinus:PG-2021_64	StaphStudy
701	Staphylococcus_warneri	PG-2021_64	NoInf	0.546509349148443	0.378114979512442	-1.84805389007897	0	Staphylococcus_warneri:PG-2021_64	StaphStudy
702	Staphylococcus_xylosus	PG-2021_64	Inf	0.538465620551906	0.378299780253585	-1.99099161391471	0	Staphylococcus_xylosus:PG-2021_64	StaphStudy
703	Staphylococcus_arlettae	PG-2021_67	NoInf	0.427401736889858	0.328654855495489	-2.9386998168822	0	Staphylococcus_arlettae:PG-2021_67	StaphStudy
704	Staphylococcus_aureus	PG-2021_67	NoInf	0.438006907529393	0.343172782582477	-2.28627997262491	0	Staphylococcus_aureus:PG-2021_67	StaphStudy
705	Staphylococcus_auricularis	PG-2021_67	NoInf	0.510965065650885	0.391541949380949	-6.80563236685629	0	Staphylococcus_auricularis:PG-2021_67	StaphStudy
706	Staphylococcus_capitis	PG-2021_67	NoInf	0.295109677775495	0.267834503548333	-2.35328565740576	0	Staphylococcus_capitis:PG-2021_67	StaphStudy
707	Staphylococcus_caprae	PG-2021_67	NoInf	0.364681158817945	0.299021177950148	-3.0464310612419	0	Staphylococcus_caprae:PG-2021_67	StaphStudy
708	Staphylococcus_chromogenes	PG-2021_67	NoInf	0.48089753042578	0.385537348911549	-6.3184924998579	0	Staphylococcus_chromogenes:PG-2021_67	StaphStudy
709	Staphylococcus_cohnii	PG-2021_67	NoInf	0.376250063186431	0.310985959261026	-2.12008244029921	0	Staphylococcus_cohnii:PG-2021_67	StaphStudy
710	Staphylococcus_epidermidis	PG-2021_67	NoInf	0.314666705287874	0.272290159080232	-1.52187941184719	0	Staphylococcus_epidermidis:PG-2021_67	StaphStudy
711	Staphylococcus_equorum	PG-2021_67	NoInf	0.373263320827945	0.304965381754126	-2.54926065604887	0	Staphylococcus_equorum:PG-2021_67	StaphStudy
712	Staphylococcus_fleuretti	PG-2021_67	NoInf	0.225527371245253	0.236797342267541	-0.909655485875088	0	Staphylococcus_fleuretti:PG-2021_67	StaphStudy
713	Staphylococcus_haemolyticus	PG-2021_67	NoInf	0.365281959376426	0.299530535174666	-2.21929463829743	0	Staphylococcus_haemolyticus:PG-2021_67	StaphStudy
714	Staphylococcus_hominis	PG-2021_67	NoInf	0.31937816307788	0.273891084544991	-1.07695756586613	0	Staphylococcus_hominis:PG-2021_67	StaphStudy
715	Staphylococcus_hyicus	PG-2021_67	NoInf	0.50649975060891	0.392893588917306	-5.0046200112074	0	Staphylococcus_hyicus:PG-2021_67	StaphStudy
716	Staphylococcus_kloosii	PG-2021_67	Inf	0.478178617368355	0.344065925736368	-2.50935761662895	0	Staphylococcus_kloosii:PG-2021_67	StaphStudy
717	Staphylococcus_lentus	PG-2021_67	NoInf	0.237729521243059	0.230573140201499	-1.32374279000675	0	Staphylococcus_lentus:PG-2021_67	StaphStudy
718	Staphylococcus_lugdunensis	PG-2021_67	NoInf	0.402436101996248	0.315421271245449	-3.17251240869547	0	Staphylococcus_lugdunensis:PG-2021_67	StaphStudy
719	Staphylococcus_nepalensis	PG-2021_67	NoInf	0.402912369610183	0.319452687216682	-2.54138381903037	0	Staphylococcus_nepalensis:PG-2021_67	StaphStudy
720	Staphylococcus_pasteuri	PG-2021_67	NoInf	0.366981739175011	0.298275069866393	-2.13418996156669	0	Staphylococcus_pasteuri:PG-2021_67	StaphStudy
721	Staphylococcus_pettenkoferi	PG-2021_67	NoInf	0.527906423358792	0.395971979774397	-8.56244892880818	0	Staphylococcus_pettenkoferi:PG-2021_67	StaphStudy
722	Staphylococcus_pseudintermedius	PG-2021_67	NoInf	0.552295484548057	0.429233828587141	-7.05825771510907	0	Staphylococcus_pseudintermedius:PG-2021_67	StaphStudy
723	Staphylococcus_saprophyticus	PG-2021_67	NoInf	0.401717178000566	0.323881143795136	-2.65543607380305	0	Staphylococcus_saprophyticus:PG-2021_67	StaphStudy
724	Staphylococcus_schleiferi	PG-2021_67	NoInf	0.469548889823248	0.378068159810366	-5.45447685492539	0	Staphylococcus_schleiferi:PG-2021_67	StaphStudy
725	Staphylococcus_sciuri	PG-2021_67	Inf	0.308865735235757	0.276681450874768	-2.0486985031713	0	Staphylococcus_sciuri:PG-2021_67	StaphStudy
726	Staphylococcus_succinus	PG-2021_67	NoInf	0.354955176578649	0.294497589149859	-2.50953343244076	0	Staphylococcus_succinus:PG-2021_67	StaphStudy
727	Staphylococcus_vitulinus	PG-2021_67	NoInf	0.303147061620391	0.266698513944547	-2.10821504325759	0	Staphylococcus_vitulinus:PG-2021_67	StaphStudy
728	Staphylococcus_warneri	PG-2021_67	NoInf	0.360224339735328	0.296680056838509	-2.16022093946651	0	Staphylococcus_warneri:PG-2021_67	StaphStudy
729	Staphylococcus_xylosus	PG-2021_67	NoInf	0.357600058969285	0.294941493529684	-2.30315866330225	0	Staphylococcus_xylosus:PG-2021_67	StaphStudy
730	Staphylococcus_arlettae	PG-2021_68	NoInf	0.424993709350812	0.326078097425696	-2.90088373011562	0	Staphylococcus_arlettae:PG-2021_68	StaphStudy
731	Staphylococcus_aureus	PG-2021_68	Inf	0.432396587405609	0.340743528667232	-2.24846388585833	0	Staphylococcus_aureus:PG-2021_68	StaphStudy
732	Staphylococcus_auricularis	PG-2021_68	NoInf	0.51167819942131	0.392415656388334	-6.7678162800897	0	Staphylococcus_auricularis:PG-2021_68	StaphStudy
733	Staphylococcus_capitis	PG-2021_68	NoInf	0.297029902155637	0.266345199278299	-2.31546957063917	0	Staphylococcus_capitis:PG-2021_68	StaphStudy
734	Staphylococcus_caprae	PG-2021_68	NoInf	0.368033361073181	0.299886327828615	-3.00861497447532	0	Staphylococcus_caprae:PG-2021_68	StaphStudy
735	Staphylococcus_chromogenes	PG-2021_68	NoInf	0.481330667936084	0.381832893348299	-6.28067641309131	0	Staphylococcus_chromogenes:PG-2021_68	StaphStudy
736	Staphylococcus_cohnii	PG-2021_68	NoInf	0.374566135771001	0.30840788482012	-2.08226635353263	0	Staphylococcus_cohnii:PG-2021_68	StaphStudy
737	Staphylococcus_epidermidis	PG-2021_68	NoInf	0.307832271601215	0.26762462967797	-1.48406332508061	0	Staphylococcus_epidermidis:PG-2021_68	StaphStudy
738	Staphylococcus_equorum	PG-2021_68	NoInf	0.371857710758112	0.303435207740518	-2.51144456928229	0	Staphylococcus_equorum:PG-2021_68	StaphStudy
739	Staphylococcus_fleuretti	PG-2021_68	NoInf	0.220512512234714	0.233742217686671	-0.871839399108506	0	Staphylococcus_fleuretti:PG-2021_68	StaphStudy
740	Staphylococcus_haemolyticus	PG-2021_68	NoInf	0.366418511664965	0.298764712274934	-2.18147855153084	0	Staphylococcus_haemolyticus:PG-2021_68	StaphStudy
741	Staphylococcus_hominis	PG-2021_68	NoInf	0.320053654725791	0.272709905745385	-1.03914147909955	0	Staphylococcus_hominis:PG-2021_68	StaphStudy
742	Staphylococcus_hyicus	PG-2021_68	NoInf	0.506958107099534	0.390160315375682	-4.96680392444082	0	Staphylococcus_hyicus:PG-2021_68	StaphStudy
743	Staphylococcus_kloosii	PG-2021_68	Inf	0.476973500156292	0.342847230845498	-2.47154152986237	0	Staphylococcus_kloosii:PG-2021_68	StaphStudy
744	Staphylococcus_lentus	PG-2021_68	NoInf	0.236036951850358	0.23130426753587	-1.28592670324016	0	Staphylococcus_lentus:PG-2021_68	StaphStudy
745	Staphylococcus_lugdunensis	PG-2021_68	NoInf	0.39842666931635	0.310752584346364	-3.13469632192889	0	Staphylococcus_lugdunensis:PG-2021_68	StaphStudy
746	Staphylococcus_nepalensis	PG-2021_68	NoInf	0.398943241262078	0.316945029635577	-2.50356773226379	0	Staphylococcus_nepalensis:PG-2021_68	StaphStudy
747	Staphylococcus_pasteuri	PG-2021_68	NoInf	0.363903164447654	0.296554867014562	-2.09637387480011	0	Staphylococcus_pasteuri:PG-2021_68	StaphStudy
748	Staphylococcus_pettenkoferi	PG-2021_68	NoInf	0.526584180867325	0.39599805523167	-8.5246328420416	0	Staphylococcus_pettenkoferi:PG-2021_68	StaphStudy
749	Staphylococcus_pseudintermedius	PG-2021_68	NoInf	0.552507625078323	0.427504617915514	-7.02044162834249	0	Staphylococcus_pseudintermedius:PG-2021_68	StaphStudy
750	Staphylococcus_saprophyticus	PG-2021_68	NoInf	0.401565204532388	0.324134466138547	-2.61761998703646	0	Staphylococcus_saprophyticus:PG-2021_68	StaphStudy
751	Staphylococcus_schleiferi	PG-2021_68	NoInf	0.469987783372914	0.37606843813759	-5.41666076815881	0	Staphylococcus_schleiferi:PG-2021_68	StaphStudy
752	Staphylococcus_sciuri	PG-2021_68	Inf	0.309553732563312	0.275844354906672	-2.01088241640472	0	Staphylococcus_sciuri:PG-2021_68	StaphStudy
753	Staphylococcus_succinus	PG-2021_68	NoInf	0.354935607433571	0.293136455604423	-2.47171734567418	0	Staphylococcus_succinus:PG-2021_68	StaphStudy
754	Staphylococcus_vitulinus	PG-2021_68	NoInf	0.300128373389326	0.268142725601419	-2.07039895649101	0	Staphylococcus_vitulinus:PG-2021_68	StaphStudy
755	Staphylococcus_warneri	PG-2021_68	NoInf	0.360474403134625	0.295844925907767	-2.12240485269992	0	Staphylococcus_warneri:PG-2021_68	StaphStudy
756	Staphylococcus_xylosus	PG-2021_68	NoInf	0.357343701866132	0.295052598042893	-2.26534257653567	0	Staphylococcus_xylosus:PG-2021_68	StaphStudy
757	Staphylococcus_arlettae	PG-2021_74	NoInf	0.307954303673863	0.263498012630293	-3.82402295922185	0	Staphylococcus_arlettae:PG-2021_74	StaphStudy
758	Staphylococcus_aureus	PG-2021_74	NoInf	0.31577164102422	0.279793583511266	-3.17160311496457	0	Staphylococcus_aureus:PG-2021_74	StaphStudy
759	Staphylococcus_auricularis	PG-2021_74	NoInf	0.399599066471717	0.340243163457451	-7.69095550919594	0	Staphylococcus_auricularis:PG-2021_74	StaphStudy
760	Staphylococcus_capitis	PG-2021_74	NoInf	0.219035544650414	0.237554945634003	-3.23860879974541	0	Staphylococcus_capitis:PG-2021_74	StaphStudy
761	Staphylococcus_caprae	PG-2021_74	Inf	0.264616437688651	0.257160825775274	-3.93175420358156	0	Staphylococcus_caprae:PG-2021_74	StaphStudy
762	Staphylococcus_chromogenes	PG-2021_74	NoInf	0.357067875868325	0.326010934503215	-7.20381564219755	0	Staphylococcus_chromogenes:PG-2021_74	StaphStudy
763	Staphylococcus_cohnii	PG-2021_74	NoInf	0.265325346717832	0.254934422986734	-3.00540558263887	0	Staphylococcus_cohnii:PG-2021_74	StaphStudy
764	Staphylococcus_epidermidis	PG-2021_74	Inf	0.229986280521778	0.236763682934118	-2.40720255418685	0	Staphylococcus_epidermidis:PG-2021_74	StaphStudy
765	Staphylococcus_equorum	PG-2021_74	NoInf	0.255580240894942	0.245111464195013	-3.43458379838853	0	Staphylococcus_equorum:PG-2021_74	StaphStudy
766	Staphylococcus_fleuretti	PG-2021_74	NoInf	0.149148332675263	0.203971924000716	-1.79497862821474	0	Staphylococcus_fleuretti:PG-2021_74	StaphStudy
767	Staphylococcus_haemolyticus	PG-2021_74	NoInf	0.259311156619228	0.252035956688135	-3.10461778063708	0	Staphylococcus_haemolyticus:PG-2021_74	StaphStudy
768	Staphylococcus_hominis	PG-2021_74	NoInf	0.228207492801584	0.229955849247708	-1.96228070820579	0	Staphylococcus_hominis:PG-2021_74	StaphStudy
769	Staphylococcus_hyicus	PG-2021_74	NoInf	0.385543248363449	0.335507987490074	-5.88994315354705	0	Staphylococcus_hyicus:PG-2021_74	StaphStudy
770	Staphylococcus_kloosii	PG-2021_74	NoInf	0.341050715092562	0.271148742799143	-3.39468075896861	0	Staphylococcus_kloosii:PG-2021_74	StaphStudy
771	Staphylococcus_lentus	PG-2021_74	NoInf	0.147099529338505	0.189724696208858	-2.2090659323464	0	Staphylococcus_lentus:PG-2021_74	StaphStudy
772	Staphylococcus_lugdunensis	PG-2021_74	Inf	0.280698834508448	0.253662176863571	-4.05783555103512	0	Staphylococcus_lugdunensis:PG-2021_74	StaphStudy
773	Staphylococcus_nepalensis	PG-2021_74	NoInf	0.278152366766639	0.254348617021501	-3.42670696137003	0	Staphylococcus_nepalensis:PG-2021_74	StaphStudy
774	Staphylococcus_pasteuri	PG-2021_74	NoInf	0.274035286808205	0.253154666128394	-3.01951310390634	0	Staphylococcus_pasteuri:PG-2021_74	StaphStudy
775	Staphylococcus_pettenkoferi	PG-2021_74	NoInf	0.437358109279627	0.360936845551394	-9.44777207114783	0	Staphylococcus_pettenkoferi:PG-2021_74	StaphStudy
776	Staphylococcus_pseudintermedius	PG-2021_74	NoInf	0.420956975397961	0.361931544050048	-7.94358085744873	0	Staphylococcus_pseudintermedius:PG-2021_74	StaphStudy
777	Staphylococcus_saprophyticus	PG-2021_74	NoInf	0.286804008128096	0.266332868039175	-3.5407592161427	0	Staphylococcus_saprophyticus:PG-2021_74	StaphStudy
778	Staphylococcus_schleiferi	PG-2021_74	Inf	0.344481372339793	0.318091946267344	-6.33979999726504	0	Staphylococcus_schleiferi:PG-2021_74	StaphStudy
779	Staphylococcus_sciuri	PG-2021_74	Inf	0.21611586651032	0.235701656731323	-2.93402164551096	0	Staphylococcus_sciuri:PG-2021_74	StaphStudy
780	Staphylococcus_succinus	PG-2021_74	NoInf	0.253161261753787	0.241182966483405	-3.39485657478042	0	Staphylococcus_succinus:PG-2021_74	StaphStudy
781	Staphylococcus_vitulinus	PG-2021_74	NoInf	0.202620361822663	0.223878056909834	-2.99353818559725	0	Staphylococcus_vitulinus:PG-2021_74	StaphStudy
782	Staphylococcus_warneri	PG-2021_74	NoInf	0.271487644707863	0.254592694558348	-3.04554408180616	0	Staphylococcus_warneri:PG-2021_74	StaphStudy
783	Staphylococcus_xylosus	PG-2021_74	NoInf	0.246375455708112	0.239451807283426	-3.1884818056419	0	Staphylococcus_xylosus:PG-2021_74	StaphStudy
784	Staphylococcus_arlettae	PG-2021_76	NoInf	0.587537076920927	0.433107542897971	-1.92112179102192	0	Staphylococcus_arlettae:PG-2021_76	StaphStudy
785	Staphylococcus_aureus	PG-2021_76	NoInf	0.633148156934931	0.465946616817428	-1.26870194676463	0	Staphylococcus_aureus:PG-2021_76	StaphStudy
786	Staphylococcus_auricularis	PG-2021_76	NoInf	0.702816653296967	0.516072863635754	-5.78805434099601	0	Staphylococcus_auricularis:PG-2021_76	StaphStudy
787	Staphylococcus_capitis	PG-2021_76	NoInf	0.497652443881852	0.378549611041798	-1.33570763154547	0	Staphylococcus_capitis:PG-2021_76	StaphStudy
788	Staphylococcus_caprae	PG-2021_76	NoInf	0.587047198329434	0.427883140166148	-2.02885303538162	0	Staphylococcus_caprae:PG-2021_76	StaphStudy
789	Staphylococcus_chromogenes	PG-2021_76	NoInf	0.716165585696717	0.53748383141547	-5.30091447399762	0	Staphylococcus_chromogenes:PG-2021_76	StaphStudy
790	Staphylococcus_cohnii	PG-2021_76	NoInf	0.579170502681023	0.434022439284565	-1.10250441443893	0	Staphylococcus_cohnii:PG-2021_76	StaphStudy
791	Staphylococcus_epidermidis	PG-2021_76	NoInf	0.522092240596481	0.389671002026095	-0.504301385986913	0	Staphylococcus_epidermidis:PG-2021_76	StaphStudy
792	Staphylococcus_equorum	PG-2021_76	NoInf	0.572883348829766	0.422990732283076	-1.53168263018859	0	Staphylococcus_equorum:PG-2021_76	StaphStudy
793	Staphylococcus_fleuretti	PG-2021_76	NoInf	0.430211079236505	0.337178335018165	0.107922539985193	0	Staphylococcus_fleuretti:PG-2021_76	StaphStudy
794	Staphylococcus_haemolyticus	PG-2021_76	NoInf	0.564445674439132	0.413296873605355	-1.20171661243715	0	Staphylococcus_haemolyticus:PG-2021_76	StaphStudy
795	Staphylococcus_hominis	PG-2021_76	NoInf	0.535777671240484	0.3917389089989	-0.0593795400058497	0	Staphylococcus_hominis:PG-2021_76	StaphStudy
796	Staphylococcus_hyicus	PG-2021_76	NoInf	0.714090380508213	0.529053299927911	-3.98704198534712	0	Staphylococcus_hyicus:PG-2021_76	StaphStudy
797	Staphylococcus_kloosii	PG-2021_76	Inf	0.636356497355769	0.447577454209336	-1.49177959076867	0	Staphylococcus_kloosii:PG-2021_76	StaphStudy
798	Staphylococcus_lentus	PG-2021_76	Inf	0.448658506891549	0.337184109334226	-0.306164764146466	0	Staphylococcus_lentus:PG-2021_76	StaphStudy
799	Staphylococcus_lugdunensis	PG-2021_76	NoInf	0.605476126293305	0.452715090055946	-2.15493438283519	0	Staphylococcus_lugdunensis:PG-2021_76	StaphStudy
800	Staphylococcus_nepalensis	PG-2021_76	NoInf	0.604133620398538	0.445654694125374	-1.52380579317009	0	Staphylococcus_nepalensis:PG-2021_76	StaphStudy
801	Staphylococcus_pasteuri	PG-2021_76	NoInf	0.55419088788432	0.403688275233264	-1.11661193570641	0	Staphylococcus_pasteuri:PG-2021_76	StaphStudy
802	Staphylococcus_pettenkoferi	PG-2021_76	NoInf	0.653506717220725	0.480347021491242	-7.5448709029479	0	Staphylococcus_pettenkoferi:PG-2021_76	StaphStudy
803	Staphylococcus_pseudintermedius	PG-2021_76	NoInf	0.759040322470591	0.570344257606332	-6.04067968924879	0	Staphylococcus_pseudintermedius:PG-2021_76	StaphStudy
804	Staphylococcus_saprophyticus	PG-2021_76	NoInf	0.603847721946357	0.449132639872505	-1.63785804794276	0	Staphylococcus_saprophyticus:PG-2021_76	StaphStudy
805	Staphylococcus_schleiferi	PG-2021_76	Inf	0.698248537650051	0.52620735672188	-4.43689882906511	0	Staphylococcus_schleiferi:PG-2021_76	StaphStudy
806	Staphylococcus_sciuri	PG-2021_76	Inf	0.520396824255284	0.38334753120923	-1.03112047731102	0	Staphylococcus_sciuri:PG-2021_76	StaphStudy
807	Staphylococcus_succinus	PG-2021_76	NoInf	0.552477709246405	0.411357120037574	-1.49195540658048	0	Staphylococcus_succinus:PG-2021_76	StaphStudy
808	Staphylococcus_vitulinus	PG-2021_76	Inf	0.523164937866567	0.382209400309662	-1.09063701739731	0	Staphylococcus_vitulinus:PG-2021_76	StaphStudy
809	Staphylococcus_warneri	PG-2021_76	NoInf	0.555882503375593	0.407347659668015	-1.14264291360622	0	Staphylococcus_warneri:PG-2021_76	StaphStudy
810	Staphylococcus_xylosus	PG-2021_76	Inf	0.548790620004775	0.407370623046036	-1.28558063744197	0	Staphylococcus_xylosus:PG-2021_76	StaphStudy
811	Staphylococcus_arlettae	PG-2021_84	NoInf	0.585597813918217	0.408903258299633	-2.7556144356064	0	Staphylococcus_arlettae:PG-2021_84	StaphStudy
812	Staphylococcus_aureus	PG-2021_84	Inf	0.624570963128098	0.440424308186045	-2.10319459134911	0	Staphylococcus_aureus:PG-2021_84	StaphStudy
813	Staphylococcus_auricularis	PG-2021_84	NoInf	0.688736432314146	0.485828919057073	-6.62254698558048	0	Staphylococcus_auricularis:PG-2021_84	StaphStudy
814	Staphylococcus_capitis	PG-2021_84	Inf	0.468581829354714	0.343432594409723	-2.17020027612995	0	Staphylococcus_capitis:PG-2021_84	StaphStudy
815	Staphylococcus_caprae	PG-2021_84	NoInf	0.562426690560385	0.392777333767439	-2.8633456799661	0	Staphylococcus_caprae:PG-2021_84	StaphStudy
816	Staphylococcus_chromogenes	PG-2021_84	Inf	0.696131917947267	0.503341988734282	-6.13540711858209	0	Staphylococcus_chromogenes:PG-2021_84	StaphStudy
817	Staphylococcus_cohnii	PG-2021_84	Inf	0.570116269765651	0.4108730622051	-1.93699705902341	0	Staphylococcus_cohnii:PG-2021_84	StaphStudy
818	Staphylococcus_epidermidis	PG-2021_84	Inf	0.502800325346153	0.358212317244055	-1.33879403057139	0	Staphylococcus_epidermidis:PG-2021_84	StaphStudy
819	Staphylococcus_equorum	PG-2021_84	Inf	0.562393980880734	0.397481671538432	-2.36617527477307	0	Staphylococcus_equorum:PG-2021_84	StaphStudy
820	Staphylococcus_fleuretti	PG-2021_84	NoInf	0.414070464618136	0.316237731923932	-0.726570104599286	0	Staphylococcus_fleuretti:PG-2021_84	StaphStudy
821	Staphylococcus_haemolyticus	PG-2021_84	NoInf	0.545192155571577	0.382492977615003	-2.03620925702162	0	Staphylococcus_haemolyticus:PG-2021_84	StaphStudy
822	Staphylococcus_hominis	PG-2021_84	NoInf	0.518145726614691	0.363112902045997	-0.893872184590329	0	Staphylococcus_hominis:PG-2021_84	StaphStudy
823	Staphylococcus_hyicus	PG-2021_84	NoInf	0.704054575245677	0.501952852971759	-4.8215346299316	0	Staphylococcus_hyicus:PG-2021_84	StaphStudy
824	Staphylococcus_kloosii	PG-2021_84	NoInf	0.626904317587145	0.416836308095316	-2.32627223535315	0	Staphylococcus_kloosii:PG-2021_84	StaphStudy
825	Staphylococcus_lentus	PG-2021_84	NoInf	0.430083599777287	0.312466704233214	-1.14065740873095	0	Staphylococcus_lentus:PG-2021_84	StaphStudy
826	Staphylococcus_lugdunensis	PG-2021_84	Inf	0.597053997669876	0.428567518992755	-2.98942702741967	0	Staphylococcus_lugdunensis:PG-2021_84	StaphStudy
827	Staphylococcus_nepalensis	PG-2021_84	NoInf	0.593313882226735	0.419211617854278	-2.35829843775457	0	Staphylococcus_nepalensis:PG-2021_84	StaphStudy
828	Staphylococcus_pasteuri	PG-2021_84	NoInf	0.543463354118111	0.376511123020961	-1.95110458029089	0	Staphylococcus_pasteuri:PG-2021_84	StaphStudy
829	Staphylococcus_pettenkoferi	PG-2021_84	NoInf	0.63645691914284	0.454480282942206	-8.37936354753238	0	Staphylococcus_pettenkoferi:PG-2021_84	StaphStudy
830	Staphylococcus_pseudintermedius	PG-2021_84	NoInf	0.745528367033777	0.541702224795612	-6.87517233383327	0	Staphylococcus_pseudintermedius:PG-2021_84	StaphStudy
831	Staphylococcus_saprophyticus	PG-2021_84	NoInf	0.595287333710171	0.425556218179277	-2.47235069252724	0	Staphylococcus_saprophyticus:PG-2021_84	StaphStudy
832	Staphylococcus_schleiferi	PG-2021_84	Inf	0.679917542633844	0.497159804095657	-5.27139147364959	0	Staphylococcus_schleiferi:PG-2021_84	StaphStudy
833	Staphylococcus_sciuri	PG-2021_84	Inf	0.505707589935015	0.361664895637579	-1.8656131218955	0	Staphylococcus_sciuri:PG-2021_84	StaphStudy
834	Staphylococcus_succinus	PG-2021_84	Inf	0.544095280684649	0.387616699694866	-2.32644805116496	0	Staphylococcus_succinus:PG-2021_84	StaphStudy
835	Staphylococcus_vitulinus	PG-2021_84	Inf	0.50608352132646	0.359992618445398	-1.92512966198179	0	Staphylococcus_vitulinus:PG-2021_84	StaphStudy
836	Staphylococcus_warneri	PG-2021_84	NoInf	0.543815466540426	0.380118621425128	-1.9771355581907	0	Staphylococcus_warneri:PG-2021_84	StaphStudy
837	Staphylococcus_xylosus	PG-2021_84	Inf	0.537546147312693	0.381156594546334	-2.12007328202645	0	Staphylococcus_xylosus:PG-2021_84	StaphStudy
838	Staphylococcus_arlettae	PG-2021_86	NoInf	0.579196777749591	0.405502420264458	-2.68327126380424	0	Staphylococcus_arlettae:PG-2021_86	StaphStudy
839	Staphylococcus_aureus	PG-2021_86	Inf	0.618848381332382	0.437940794628163	-2.03085141954695	0	Staphylococcus_aureus:PG-2021_86	StaphStudy
840	Staphylococcus_auricularis	PG-2021_86	Inf	0.692372976968589	0.486074289467823	-6.55020381377833	0	Staphylococcus_auricularis:PG-2021_86	StaphStudy
841	Staphylococcus_capitis	PG-2021_86	Inf	0.460082714733981	0.334516454753985	-2.0978571043278	0	Staphylococcus_capitis:PG-2021_86	StaphStudy
842	Staphylococcus_caprae	PG-2021_86	NoInf	0.556785130286893	0.387893305317972	-2.79100250816395	0	Staphylococcus_caprae:PG-2021_86	StaphStudy
843	Staphylococcus_chromogenes	PG-2021_86	Inf	0.692739844232516	0.503453869030493	-6.06306394677994	0	Staphylococcus_chromogenes:PG-2021_86	StaphStudy
844	Staphylococcus_cohnii	PG-2021_86	Inf	0.57125760015533	0.413474877097497	-1.86465388722126	0	Staphylococcus_cohnii:PG-2021_86	StaphStudy
845	Staphylococcus_epidermidis	PG-2021_86	Inf	0.514127099488075	0.372253210471108	-1.26645085876924	0	Staphylococcus_epidermidis:PG-2021_86	StaphStudy
846	Staphylococcus_equorum	PG-2021_86	Inf	0.559155453243911	0.396009187330143	-2.29383210297091	0	Staphylococcus_equorum:PG-2021_86	StaphStudy
847	Staphylococcus_fleuretti	PG-2021_86	NoInf	0.418945972400561	0.322217203558892	-0.65422693279713	0	Staphylococcus_fleuretti:PG-2021_86	StaphStudy
848	Staphylococcus_haemolyticus	PG-2021_86	NoInf	0.54833416772358	0.382904751579913	-1.96386608521947	0	Staphylococcus_haemolyticus:PG-2021_86	StaphStudy
849	Staphylococcus_hominis	PG-2021_86	NoInf	0.518855257548235	0.364628657886138	-0.821529012788172	0	Staphylococcus_hominis:PG-2021_86	StaphStudy
850	Staphylococcus_hyicus	PG-2021_86	Inf	0.700453246999308	0.502145547777933	-4.74919145812944	0	Staphylococcus_hyicus:PG-2021_86	StaphStudy
851	Staphylococcus_kloosii	PG-2021_86	Inf	0.619302701115947	0.413096312619717	-2.25392906355099	0	Staphylococcus_kloosii:PG-2021_86	StaphStudy
852	Staphylococcus_lentus	PG-2021_86	NoInf	0.434248992536225	0.317049018928431	-1.06831423692879	0	Staphylococcus_lentus:PG-2021_86	StaphStudy
853	Staphylococcus_lugdunensis	PG-2021_86	Inf	0.595856313469516	0.429299851772845	-2.91708385561751	0	Staphylococcus_lugdunensis:PG-2021_86	StaphStudy
854	Staphylococcus_nepalensis	PG-2021_86	NoInf	0.588956307986726	0.419586124317777	-2.28595526595241	0	Staphylococcus_nepalensis:PG-2021_86	StaphStudy
855	Staphylococcus_pasteuri	PG-2021_86	NoInf	0.553974432188431	0.387595450276267	-1.87876140848873	0	Staphylococcus_pasteuri:PG-2021_86	StaphStudy
856	Staphylococcus_pettenkoferi	PG-2021_86	NoInf	0.647187857611416	0.464891209874999	-8.30702037573022	0	Staphylococcus_pettenkoferi:PG-2021_86	StaphStudy
857	Staphylococcus_pseudintermedius	PG-2021_86	NoInf	0.741605381430716	0.540338964352292	-6.80282916203111	0	Staphylococcus_pseudintermedius:PG-2021_86	StaphStudy
858	Staphylococcus_saprophyticus	PG-2021_86	NoInf	0.591900966718999	0.42304130153272	-2.40000752072509	0	Staphylococcus_saprophyticus:PG-2021_86	StaphStudy
859	Staphylococcus_schleiferi	PG-2021_86	Inf	0.671768851789137	0.490817771259851	-5.19904830184743	0	Staphylococcus_schleiferi:PG-2021_86	StaphStudy
860	Staphylococcus_sciuri	PG-2021_86	NoInf	0.505110037975332	0.363359492921006	-1.79326995009334	0	Staphylococcus_sciuri:PG-2021_86	StaphStudy
861	Staphylococcus_succinus	PG-2021_86	Inf	0.537904462150004	0.38487866528408	-2.2541048793628	0	Staphylococcus_succinus:PG-2021_86	StaphStudy
862	Staphylococcus_vitulinus	PG-2021_86	Inf	0.508610434272836	0.363233856046957	-1.85278649017964	0	Staphylococcus_vitulinus:PG-2021_86	StaphStudy
863	Staphylococcus_warneri	PG-2021_86	NoInf	0.543711467656585	0.379895455142644	-1.90479238638855	0	Staphylococcus_warneri:PG-2021_86	StaphStudy
864	Staphylococcus_xylosus	PG-2021_86	Inf	0.534049685300905	0.380062315932478	-2.04773011022429	0	Staphylococcus_xylosus:PG-2021_86	StaphStudy
865	Staphylococcus_arlettae	PG-2021_87	NoInf	0.582693474844856	0.406987516664585	-2.75752819509396	0	Staphylococcus_arlettae:PG-2021_87	StaphStudy
866	Staphylococcus_aureus	PG-2021_87	Inf	0.620882398560693	0.438157177736847	-2.10510835083667	0	Staphylococcus_aureus:PG-2021_87	StaphStudy
867	Staphylococcus_auricularis	PG-2021_87	NoInf	0.682806347599726	0.482927855973993	-6.62446074506805	0	Staphylococcus_auricularis:PG-2021_87	StaphStudy
868	Staphylococcus_capitis	PG-2021_87	Inf	0.465506407057158	0.341391140373914	-2.17211403561751	0	Staphylococcus_capitis:PG-2021_87	StaphStudy
869	Staphylococcus_caprae	PG-2021_87	NoInf	0.558509829827739	0.390195759487369	-2.86525943945366	0	Staphylococcus_caprae:PG-2021_87	StaphStudy
870	Staphylococcus_chromogenes	PG-2021_87	Inf	0.691277663089434	0.500668746420268	-6.13732087806966	0	Staphylococcus_chromogenes:PG-2021_87	StaphStudy
871	Staphylococcus_cohnii	PG-2021_87	Inf	0.567205950919043	0.40906175632764	-1.93891081851097	0	Staphylococcus_cohnii:PG-2021_87	StaphStudy
872	Staphylococcus_epidermidis	PG-2021_87	Inf	0.499810156834331	0.356510995298581	-1.34070779005895	0	Staphylococcus_epidermidis:PG-2021_87	StaphStudy
873	Staphylococcus_equorum	PG-2021_87	Inf	0.55936584937763	0.395789505893446	-2.36808903426063	0	Staphylococcus_equorum:PG-2021_87	StaphStudy
874	Staphylococcus_fleuretti	PG-2021_87	NoInf	0.411648961425865	0.313624678211442	-0.728483864086847	0	Staphylococcus_fleuretti:PG-2021_87	StaphStudy
875	Staphylococcus_haemolyticus	PG-2021_87	NoInf	0.541273969650998	0.38004205192196	-2.03812301650919	0	Staphylococcus_haemolyticus:PG-2021_87	StaphStudy
876	Staphylococcus_hominis	PG-2021_87	NoInf	0.515450395766969	0.361421783866552	-0.89578594407789	0	Staphylococcus_hominis:PG-2021_87	StaphStudy
877	Staphylococcus_hyicus	PG-2021_87	NoInf	0.699625696884321	0.499655881619979	-4.82344838941916	0	Staphylococcus_hyicus:PG-2021_87	StaphStudy
878	Staphylococcus_kloosii	PG-2021_87	NoInf	0.621953488223761	0.414088394735677	-2.32818599484071	0	Staphylococcus_kloosii:PG-2021_87	StaphStudy
879	Staphylococcus_lentus	PG-2021_87	Inf	0.426491927796804	0.309699908575692	-1.14257116821851	0	Staphylococcus_lentus:PG-2021_87	StaphStudy
880	Staphylococcus_lugdunensis	PG-2021_87	Inf	0.594636711478063	0.426930969123507	-2.99134078690723	0	Staphylococcus_lugdunensis:PG-2021_87	StaphStudy
881	Staphylococcus_nepalensis	PG-2021_87	NoInf	0.590679948891795	0.417908030614014	-2.36021219724213	0	Staphylococcus_nepalensis:PG-2021_87	StaphStudy
882	Staphylococcus_pasteuri	PG-2021_87	NoInf	0.539626500301229	0.374176609599592	-1.95301833977845	0	Staphylococcus_pasteuri:PG-2021_87	StaphStudy
883	Staphylococcus_pettenkoferi	PG-2021_87	NoInf	0.631082248655565	0.451333110874599	-8.38127730701994	0	Staphylococcus_pettenkoferi:PG-2021_87	StaphStudy
884	Staphylococcus_pseudintermedius	PG-2021_87	NoInf	0.740237404929389	0.538701860065894	-6.87708609332083	0	Staphylococcus_pseudintermedius:PG-2021_87	StaphStudy
885	Staphylococcus_saprophyticus	PG-2021_87	NoInf	0.59228169720754	0.423843150252504	-2.4742644520148	0	Staphylococcus_saprophyticus:PG-2021_87	StaphStudy
886	Staphylococcus_schleiferi	PG-2021_87	Inf	0.675748863064061	0.494409658646155	-5.27330523313715	0	Staphylococcus_schleiferi:PG-2021_87	StaphStudy
887	Staphylococcus_sciuri	PG-2021_87	Inf	0.502072219377967	0.358477169961401	-1.86752688138306	0	Staphylococcus_sciuri:PG-2021_87	StaphStudy
888	Staphylococcus_succinus	PG-2021_87	Inf	0.542753331195943	0.386515491386668	-2.32836181065252	0	Staphylococcus_succinus:PG-2021_87	StaphStudy
889	Staphylococcus_vitulinus	PG-2021_87	Inf	0.502401788853182	0.356931751387484	-1.92704342146935	0	Staphylococcus_vitulinus:PG-2021_87	StaphStudy
890	Staphylococcus_warneri	PG-2021_87	NoInf	0.540325019908245	0.377809804306005	-1.97904931767826	0	Staphylococcus_warneri:PG-2021_87	StaphStudy
891	Staphylococcus_xylosus	PG-2021_87	Inf	0.535063671077587	0.379724236771837	-2.12198704151401	0	Staphylococcus_xylosus:PG-2021_87	StaphStudy
892	Staphylococcus_arlettae	PG-2021_88	NoInf	0.293166265959945	0.259605905491617	-4.09927517742788	0	Staphylococcus_arlettae:PG-2021_88	StaphStudy
893	Staphylococcus_aureus	PG-2021_88	NoInf	0.303694229197775	0.276421868304772	-3.44685533317059	0	Staphylococcus_aureus:PG-2021_88	StaphStudy
894	Staphylococcus_auricularis	PG-2021_88	NoInf	0.390852937051011	0.336267320763623	-7.96620772740197	0	Staphylococcus_auricularis:PG-2021_88	StaphStudy
895	Staphylococcus_capitis	PG-2021_88	NoInf	0.22172422849875	0.238963846050526	-3.51386101795143	0	Staphylococcus_capitis:PG-2021_88	StaphStudy
896	Staphylococcus_caprae	PG-2021_88	NoInf	0.262621984744183	0.256564210516861	-4.20700642178758	0	Staphylococcus_caprae:PG-2021_88	StaphStudy
897	Staphylococcus_chromogenes	PG-2021_88	NoInf	0.342323642616328	0.318638127982954	-7.47906786040357	0	Staphylococcus_chromogenes:PG-2021_88	StaphStudy
898	Staphylococcus_cohnii	PG-2021_88	NoInf	0.252274440860381	0.251002356307901	-3.28065780084489	0	Staphylococcus_cohnii:PG-2021_88	StaphStudy
899	Staphylococcus_epidermidis	PG-2021_88	Inf	0.224388103187082	0.235217018579636	-2.68245477239287	0	Staphylococcus_epidermidis:PG-2021_88	StaphStudy
900	Staphylococcus_equorum	PG-2021_88	NoInf	0.244021081191112	0.241746642864203	-3.70983601659455	0	Staphylococcus_equorum:PG-2021_88	StaphStudy
901	Staphylococcus_fleuretti	PG-2021_88	NoInf	0.14938805457872	0.206093815713287	-2.07023084642077	0	Staphylococcus_fleuretti:PG-2021_88	StaphStudy
902	Staphylococcus_haemolyticus	PG-2021_88	NoInf	0.255692880727367	0.251453545982133	-3.37986999884311	0	Staphylococcus_haemolyticus:PG-2021_88	StaphStudy
903	Staphylococcus_hominis	PG-2021_88	NoInf	0.224340996344352	0.229354944252621	-2.23753292641181	0	Staphylococcus_hominis:PG-2021_88	StaphStudy
904	Staphylococcus_hyicus	PG-2021_88	NoInf	0.366809974830897	0.327133333032569	-6.16519537175308	0	Staphylococcus_hyicus:PG-2021_88	StaphStudy
905	Staphylococcus_kloosii	PG-2021_88	NoInf	0.329345885430604	0.26691653868237	-3.66993297717463	0	Staphylococcus_kloosii:PG-2021_88	StaphStudy
906	Staphylococcus_lentus	PG-2021_88	NoInf	0.144531530550203	0.190063054495931	-2.48431815055243	0	Staphylococcus_lentus:PG-2021_88	StaphStudy
907	Staphylococcus_lugdunensis	PG-2021_88	Inf	0.266699387265647	0.249279303075457	-4.33308776924115	0	Staphylococcus_lugdunensis:PG-2021_88	StaphStudy
908	Staphylococcus_nepalensis	PG-2021_88	NoInf	0.262814857867757	0.248324791903417	-3.70195917957605	0	Staphylococcus_nepalensis:PG-2021_88	StaphStudy
909	Staphylococcus_pasteuri	PG-2021_88	NoInf	0.267264317791413	0.252057167773993	-3.29476532211237	0	Staphylococcus_pasteuri:PG-2021_88	StaphStudy
910	Staphylococcus_pettenkoferi	PG-2021_88	NoInf	0.439702493872848	0.360268352084043	-9.72302428935386	0	Staphylococcus_pettenkoferi:PG-2021_88	StaphStudy
911	Staphylococcus_pseudintermedius	PG-2021_88	NoInf	0.40488404953238	0.353968323906071	-8.21883307565475	0	Staphylococcus_pseudintermedius:PG-2021_88	StaphStudy
912	Staphylococcus_saprophyticus	PG-2021_88	NoInf	0.273870838987144	0.262371213609929	-3.81601143434872	0	Staphylococcus_saprophyticus:PG-2021_88	StaphStudy
913	Staphylococcus_schleiferi	PG-2021_88	Inf	0.330879289851576	0.311780913159244	-6.61505221547107	0	Staphylococcus_schleiferi:PG-2021_88	StaphStudy
914	Staphylococcus_sciuri	PG-2021_88	Inf	0.212334240104077	0.236581315621386	-3.20927386371698	0	Staphylococcus_sciuri:PG-2021_88	StaphStudy
915	Staphylococcus_succinus	PG-2021_88	NoInf	0.239477927907781	0.23660993075517	-3.67010879298644	0	Staphylococcus_succinus:PG-2021_88	StaphStudy
916	Staphylococcus_vitulinus	PG-2021_88	NoInf	0.197600241872635	0.223343381522942	-3.26879040380327	0	Staphylococcus_vitulinus:PG-2021_88	StaphStudy
917	Staphylococcus_warneri	PG-2021_88	NoInf	0.265262637705849	0.253394938414139	-3.32079630001218	0	Staphylococcus_warneri:PG-2021_88	StaphStudy
918	Staphylococcus_xylosus	PG-2021_88	NoInf	0.235373677996621	0.2365331648004	-3.46373402384793	0	Staphylococcus_xylosus:PG-2021_88	StaphStudy
919	Staphylococcus_arlettae	PG-2021_89	NoInf	0.280413919478352	0.306361527437815	1.59569636874223	0	Staphylococcus_arlettae:PG-2021_89	StaphStudy
920	Staphylococcus_aureus	PG-2021_89	NoInf	0.295930841518868	0.312197571039471	2.24811621299952	0	Staphylococcus_aureus:PG-2021_89	StaphStudy
921	Staphylococcus_auricularis	PG-2021_89	NoInf	0.299385823832008	0.324465539329009	-2.27123618123186	0	Staphylococcus_auricularis:PG-2021_89	StaphStudy
922	Staphylococcus_capitis	PG-2021_89	NoInf	0.262739897777123	0.285096101397509	2.18111052821867	0	Staphylococcus_capitis:PG-2021_89	StaphStudy
923	Staphylococcus_caprae	PG-2021_89	NoInf	0.277845129143327	0.292872631695187	1.48796512438253	0	Staphylococcus_caprae:PG-2021_89	StaphStudy
924	Staphylococcus_chromogenes	PG-2021_89	NoInf	0.33282698598898	0.345067855235238	-1.78409631423347	0	Staphylococcus_chromogenes:PG-2021_89	StaphStudy
925	Staphylococcus_cohnii	PG-2021_89	NoInf	0.30635200072082	0.314431608685573	2.41431374532522	0	Staphylococcus_cohnii:PG-2021_89	StaphStudy
926	Staphylococcus_epidermidis	PG-2021_89	Inf	0.31204570219869	0.31265294194392	3.01251677377724	0	Staphylococcus_epidermidis:PG-2021_89	StaphStudy
927	Staphylococcus_equorum	PG-2021_89	NoInf	0.284294975058665	0.302897692050245	1.98513552957556	0	Staphylococcus_equorum:PG-2021_89	StaphStudy
928	Staphylococcus_fleuretti	PG-2021_89	NoInf	0.3000798808593	0.311235011790608	3.62474069974934	0	Staphylococcus_fleuretti:PG-2021_89	StaphStudy
929	Staphylococcus_haemolyticus	PG-2021_89	NoInf	0.277286254317817	0.289707608648213	2.315101547327	0	Staphylococcus_haemolyticus:PG-2021_89	StaphStudy
930	Staphylococcus_hominis	PG-2021_89	NoInf	0.293993660069145	0.305858692709078	3.4574386197583	0	Staphylococcus_hominis:PG-2021_89	StaphStudy
931	Staphylococcus_hyicus	PG-2021_89	NoInf	0.324658710719354	0.339475847115974	-0.47022382558297	0	Staphylococcus_hyicus:PG-2021_89	StaphStudy
932	Staphylococcus_kloosii	PG-2021_89	NoInf	0.27209433124963	0.290425861264205	2.02503856899548	0	Staphylococcus_kloosii:PG-2021_89	StaphStudy
933	Staphylococcus_lentus	PG-2021_89	NoInf	0.295867240028828	0.300020350007199	3.21065339561768	0	Staphylococcus_lentus:PG-2021_89	StaphStudy
934	Staphylococcus_lugdunensis	PG-2021_89	NoInf	0.305558780974137	0.313490697592075	1.36188377692896	0	Staphylococcus_lugdunensis:PG-2021_89	StaphStudy
935	Staphylococcus_nepalensis	PG-2021_89	NoInf	0.316381648115223	0.313931506006265	1.99301236659406	0	Staphylococcus_nepalensis:PG-2021_89	StaphStudy
936	Staphylococcus_pasteuri	PG-2021_89	NoInf	0.307096461952604	0.300643953698229	2.40020622405774	0	Staphylococcus_pasteuri:PG-2021_89	StaphStudy
937	Staphylococcus_pettenkoferi	PG-2021_89	NoInf	0.305224934123463	0.331844552779552	-4.02805274318375	0	Staphylococcus_pettenkoferi:PG-2021_89	StaphStudy
938	Staphylococcus_pseudintermedius	PG-2021_89	NoInf	0.322800409912163	0.346409370022978	-2.52386152948464	0	Staphylococcus_pseudintermedius:PG-2021_89	StaphStudy
939	Staphylococcus_saprophyticus	PG-2021_89	NoInf	0.303939463322972	0.309772032281574	1.87896011182139	0	Staphylococcus_saprophyticus:PG-2021_89	StaphStudy
940	Staphylococcus_schleiferi	PG-2021_89	NoInf	0.311800831833967	0.33169111654243	-0.920080669300958	0	Staphylococcus_schleiferi:PG-2021_89	StaphStudy
941	Staphylococcus_sciuri	PG-2021_89	NoInf	0.29213557649927	0.30616923549261	2.48569768245313	0	Staphylococcus_sciuri:PG-2021_89	StaphStudy
942	Staphylococcus_succinus	PG-2021_89	NoInf	0.31446703252561	0.310681497627104	2.02486275318367	0	Staphylococcus_succinus:PG-2021_89	StaphStudy
943	Staphylococcus_vitulinus	PG-2021_89	NoInf	0.295706619008044	0.306629274804295	2.42618114236684	0	Staphylococcus_vitulinus:PG-2021_89	StaphStudy
944	Staphylococcus_warneri	PG-2021_89	NoInf	0.298244811212123	0.295889222680204	2.37417524615793	0	Staphylococcus_warneri:PG-2021_89	StaphStudy
945	Staphylococcus_xylosus	PG-2021_89	NoInf	0.290241283283948	0.300252508538063	2.23123752232218	0	Staphylococcus_xylosus:PG-2021_89	StaphStudy
946	Staphylococcus_arlettae	PG-2021_8	NoInf	0.584546053106271	0.404688557180243	-2.57555018298642	0	Staphylococcus_arlettae:PG-2021_8	StaphStudy
947	Staphylococcus_aureus	PG-2021_8	Inf	0.622102659245561	0.436137580797265	-1.92313033872913	0	Staphylococcus_aureus:PG-2021_8	StaphStudy
948	Staphylococcus_auricularis	PG-2021_8	Inf	0.684185943201024	0.479197064292516	-6.4424827329605	0	Staphylococcus_auricularis:PG-2021_8	StaphStudy
949	Staphylococcus_capitis	PG-2021_8	Inf	0.466027882853736	0.338706757986503	-1.99013602350997	0	Staphylococcus_capitis:PG-2021_8	StaphStudy
950	Staphylococcus_caprae	PG-2021_8	NoInf	0.558508049782058	0.387342246102548	-2.68328142734612	0	Staphylococcus_caprae:PG-2021_8	StaphStudy
951	Staphylococcus_chromogenes	PG-2021_8	Inf	0.690024723154663	0.497390092373623	-5.95534286596211	0	Staphylococcus_chromogenes:PG-2021_8	StaphStudy
952	Staphylococcus_cohnii	PG-2021_8	NoInf	0.567784534362462	0.405946029734314	-1.75693280640343	0	Staphylococcus_cohnii:PG-2021_8	StaphStudy
953	Staphylococcus_epidermidis	PG-2021_8	Inf	0.501469802592503	0.355414794111767	-1.15872977795141	0	Staphylococcus_epidermidis:PG-2021_8	StaphStudy
954	Staphylococcus_equorum	PG-2021_8	Inf	0.559458354358033	0.392211302366661	-2.18611102215309	0	Staphylococcus_equorum:PG-2021_8	StaphStudy
955	Staphylococcus_fleuretti	PG-2021_8	NoInf	0.410528715225057	0.309491930889942	-0.546505851979305	0	Staphylococcus_fleuretti:PG-2021_8	StaphStudy
956	Staphylococcus_haemolyticus	PG-2021_8	NoInf	0.542774282311231	0.378054108431408	-1.85614500440164	0	Staphylococcus_haemolyticus:PG-2021_8	StaphStudy
957	Staphylococcus_hominis	PG-2021_8	NoInf	0.515879319709064	0.358900802164275	-0.713807931970347	0	Staphylococcus_hominis:PG-2021_8	StaphStudy
958	Staphylococcus_hyicus	PG-2021_8	Inf	0.699771542589203	0.497865684478189	-4.64147037731162	0	Staphylococcus_hyicus:PG-2021_8	StaphStudy
959	Staphylococcus_kloosii	PG-2021_8	Inf	0.62233348386874	0.409560775826556	-2.14620798273317	0	Staphylococcus_kloosii:PG-2021_8	StaphStudy
960	Staphylococcus_lentus	PG-2021_8	NoInf	0.423628547601299	0.304406333318588	-0.960593156110964	0	Staphylococcus_lentus:PG-2021_8	StaphStudy
961	Staphylococcus_lugdunensis	PG-2021_8	Inf	0.595817216993324	0.424303233307718	-2.80936277479968	0	Staphylococcus_lugdunensis:PG-2021_8	StaphStudy
962	Staphylococcus_nepalensis	PG-2021_8	NoInf	0.5899006715349	0.413853996537282	-2.17823418513459	0	Staphylococcus_nepalensis:PG-2021_8	StaphStudy
963	Staphylococcus_pasteuri	PG-2021_8	NoInf	0.542427820619678	0.371994033459851	-1.77104032767091	0	Staphylococcus_pasteuri:PG-2021_8	StaphStudy
964	Staphylococcus_pettenkoferi	PG-2021_8	Inf	0.632811450990344	0.448877917229769	-8.1992992949124	0	Staphylococcus_pettenkoferi:PG-2021_8	StaphStudy
965	Staphylococcus_pseudintermedius	PG-2021_8	NoInf	0.740956769949916	0.537143974448686	-6.69510808121329	0	Staphylococcus_pseudintermedius:PG-2021_8	StaphStudy
966	Staphylococcus_saprophyticus	PG-2021_8	NoInf	0.592984132418976	0.4202710504768	-2.29228643990726	0	Staphylococcus_saprophyticus:PG-2021_8	StaphStudy
967	Staphylococcus_schleiferi	PG-2021_8	Inf	0.675195431709388	0.491867692359469	-5.0913272210296	0	Staphylococcus_schleiferi:PG-2021_8	StaphStudy
968	Staphylococcus_sciuri	PG-2021_8	NoInf	0.501449193749772	0.354407895378586	-1.68554886927552	0	Staphylococcus_sciuri:PG-2021_8	StaphStudy
969	Staphylococcus_succinus	PG-2021_8	Inf	0.542948811826447	0.383413369438438	-2.14638379854498	0	Staphylococcus_succinus:PG-2021_8	StaphStudy
970	Staphylococcus_vitulinus	PG-2021_8	Inf	0.501039703558164	0.352732756301122	-1.74506540936181	0	Staphylococcus_vitulinus:PG-2021_8	StaphStudy
971	Staphylococcus_warneri	PG-2021_8	NoInf	0.542602037131071	0.375374272003931	-1.79707130557072	0	Staphylococcus_warneri:PG-2021_8	StaphStudy
972	Staphylococcus_xylosus	PG-2021_8	Inf	0.535406091812592	0.375840092437846	-1.94000902940646	0	Staphylococcus_xylosus:PG-2021_8	StaphStudy
973	Staphylococcus_arlettae	PG-2021_90	NoInf	0.258662456474817	0.301359185794424	1.20582412693182	0	Staphylococcus_arlettae:PG-2021_90	StaphStudy
974	Staphylococcus_aureus	PG-2021_90	NoInf	0.266307966415662	0.303470576408473	1.8582439711891	0	Staphylococcus_aureus:PG-2021_90	StaphStudy
975	Staphylococcus_auricularis	PG-2021_90	NoInf	0.276753184891825	0.322573844131763	-2.66110842304227	0	Staphylococcus_auricularis:PG-2021_90	StaphStudy
976	Staphylococcus_capitis	PG-2021_90	NoInf	0.274506958521743	0.297281360694476	1.79123828640826	0	Staphylococcus_capitis:PG-2021_90	StaphStudy
977	Staphylococcus_caprae	PG-2021_90	NoInf	0.281921074575804	0.299942086364356	1.09809288257211	0	Staphylococcus_caprae:PG-2021_90	StaphStudy
978	Staphylococcus_chromogenes	PG-2021_90	NoInf	0.308286135441692	0.338088490525174	-2.17396855604388	0	Staphylococcus_chromogenes:PG-2021_90	StaphStudy
979	Staphylococcus_cohnii	PG-2021_90	NoInf	0.270715539044366	0.301462406427185	2.0244415035148	0	Staphylococcus_cohnii:PG-2021_90	StaphStudy
980	Staphylococcus_epidermidis	PG-2021_90	Inf	0.261090271672403	0.286920625236981	2.62264453196682	0	Staphylococcus_epidermidis:PG-2021_90	StaphStudy
981	Staphylococcus_equorum	PG-2021_90	NoInf	0.259890664137068	0.296065402129902	1.59526328776514	0	Staphylococcus_equorum:PG-2021_90	StaphStudy
982	Staphylococcus_fleuretti	PG-2021_90	NoInf	0.270914579619272	0.298956402458109	3.23486845793893	0	Staphylococcus_fleuretti:PG-2021_90	StaphStudy
983	Staphylococcus_haemolyticus	PG-2021_90	NoInf	0.255470713959324	0.284738593255952	1.92522930551659	0	Staphylococcus_haemolyticus:PG-2021_90	StaphStudy
984	Staphylococcus_hominis	PG-2021_90	NoInf	0.276952143842219	0.304349033350763	3.06756637794788	0	Staphylococcus_hominis:PG-2021_90	StaphStudy
985	Staphylococcus_hyicus	PG-2021_90	NoInf	0.299499474708415	0.332300099640544	-0.860096067393386	0	Staphylococcus_hyicus:PG-2021_90	StaphStudy
986	Staphylococcus_kloosii	PG-2021_90	NoInf	0.247322085302374	0.2846464554649	1.63516632718506	0	Staphylococcus_kloosii:PG-2021_90	StaphStudy
987	Staphylococcus_lentus	PG-2021_90	NoInf	0.266936887575608	0.292394467430694	2.82078115380727	0	Staphylococcus_lentus:PG-2021_90	StaphStudy
988	Staphylococcus_lugdunensis	PG-2021_90	NoInf	0.273008504362548	0.301213055225884	0.972011535118547	0	Staphylococcus_lugdunensis:PG-2021_90	StaphStudy
989	Staphylococcus_nepalensis	PG-2021_90	NoInf	0.282235765889366	0.301162258089878	1.60314012478364	0	Staphylococcus_nepalensis:PG-2021_90	StaphStudy
990	Staphylococcus_pasteuri	PG-2021_90	NoInf	0.26101573065743	0.276985343562976	2.01033398224732	0	Staphylococcus_pasteuri:PG-2021_90	StaphStudy
991	Staphylococcus_pettenkoferi	PG-2021_90	NoInf	0.290856479118	0.323732464927796	-4.41792498499417	0	Staphylococcus_pettenkoferi:PG-2021_90	StaphStudy
992	Staphylococcus_pseudintermedius	PG-2021_90	NoInf	0.300471302876653	0.341130258690616	-2.91373377129506	0	Staphylococcus_pseudintermedius:PG-2021_90	StaphStudy
993	Staphylococcus_saprophyticus	PG-2021_90	NoInf	0.278131705401615	0.303456546220811	1.48908787001097	0	Staphylococcus_saprophyticus:PG-2021_90	StaphStudy
994	Staphylococcus_schleiferi	PG-2021_90	NoInf	0.295461042639797	0.331373602620249	-1.30995291111137	0	Staphylococcus_schleiferi:PG-2021_90	StaphStudy
995	Staphylococcus_sciuri	PG-2021_90	Inf	0.275582491582489	0.301922257561194	2.09582544064271	0	Staphylococcus_sciuri:PG-2021_90	StaphStudy
996	Staphylococcus_succinus	PG-2021_90	NoInf	0.29780814553329	0.307392944930406	1.63499051137325	0	Staphylococcus_succinus:PG-2021_90	StaphStudy
997	Staphylococcus_vitulinus	PG-2021_90	NoInf	0.264389728303685	0.297454547837936	2.03630890055642	0	Staphylococcus_vitulinus:PG-2021_90	StaphStudy
998	Staphylococcus_warneri	PG-2021_90	NoInf	0.277132258241079	0.2895807537752	1.98430300434751	0	Staphylococcus_warneri:PG-2021_90	StaphStudy
999	Staphylococcus_xylosus	PG-2021_90	NoInf	0.266583465790917	0.293732772509162	1.84136528051177	0	Staphylococcus_xylosus:PG-2021_90	StaphStudy
1000	Staphylococcus_arlettae	PG-2021_93	NoInf	0.236986163698831	0.2900222874773	0.856028381225379	0	Staphylococcus_arlettae:PG-2021_93	StaphStudy
1001	Staphylococcus_aureus	PG-2021_93	NoInf	0.253117598078259	0.296572918126447	1.50844822548267	0	Staphylococcus_aureus:PG-2021_93	StaphStudy
1002	Staphylococcus_auricularis	PG-2021_93	NoInf	0.279285973436995	0.326924791777425	-3.01090416874871	0	Staphylococcus_auricularis:PG-2021_93	StaphStudy
1003	Staphylococcus_capitis	PG-2021_93	NoInf	0.252991597162147	0.286976116113845	1.44144254070182	0	Staphylococcus_capitis:PG-2021_93	StaphStudy
1004	Staphylococcus_caprae	PG-2021_93	NoInf	0.268965180894715	0.294716228608464	0.748297136865673	0	Staphylococcus_caprae:PG-2021_93	StaphStudy
1005	Staphylococcus_chromogenes	PG-2021_93	NoInf	0.303547102204506	0.33804894122402	-2.52376430175032	0	Staphylococcus_chromogenes:PG-2021_93	StaphStudy
1006	Staphylococcus_cohnii	PG-2021_93	NoInf	0.250849337524855	0.292193472476102	1.67464575780836	0	Staphylococcus_cohnii:PG-2021_93	StaphStudy
1007	Staphylococcus_epidermidis	PG-2021_93	Inf	0.238616896923484	0.275139544123212	2.27284878626038	0	Staphylococcus_epidermidis:PG-2021_93	StaphStudy
1008	Staphylococcus_equorum	PG-2021_93	NoInf	0.240477050018234	0.288648492771752	1.24546754205871	0	Staphylococcus_equorum:PG-2021_93	StaphStudy
1009	Staphylococcus_fleuretti	PG-2021_93	NoInf	0.249468571083041	0.287531211650767	2.88507271223249	0	Staphylococcus_fleuretti:PG-2021_93	StaphStudy
1010	Staphylococcus_haemolyticus	PG-2021_93	NoInf	0.238846864112645	0.276583500354016	1.57543355981015	0	Staphylococcus_haemolyticus:PG-2021_93	StaphStudy
1011	Staphylococcus_hominis	PG-2021_93	NoInf	0.254738904017591	0.291543834972428	2.71777063224145	0	Staphylococcus_hominis:PG-2021_93	StaphStudy
1012	Staphylococcus_hyicus	PG-2021_93	NoInf	0.28817372275436	0.329245996682368	-1.20989181309982	0	Staphylococcus_hyicus:PG-2021_93	StaphStudy
1013	Staphylococcus_kloosii	PG-2021_93	NoInf	0.234698158528717	0.278822104981011	1.28537058147862	0	Staphylococcus_kloosii:PG-2021_93	StaphStudy
1014	Staphylococcus_lentus	PG-2021_93	NoInf	0.246957184007464	0.284534807696051	2.47098540810083	0	Staphylococcus_lentus:PG-2021_93	StaphStudy
1015	Staphylococcus_lugdunensis	PG-2021_93	NoInf	0.255913172988447	0.293812356962239	0.62221578941211	0	Staphylococcus_lugdunensis:PG-2021_93	StaphStudy
1016	Staphylococcus_nepalensis	PG-2021_93	NoInf	0.264305873255884	0.294969406805123	1.25334437907721	0	Staphylococcus_nepalensis:PG-2021_93	StaphStudy
1017	Staphylococcus_pasteuri	PG-2021_93	NoInf	0.243528409013592	0.269788316170609	1.66053823654089	0	Staphylococcus_pasteuri:PG-2021_93	StaphStudy
1018	Staphylococcus_pettenkoferi	PG-2021_93	NoInf	0.299295862078245	0.326889825176755	-4.7677207307006	0	Staphylococcus_pettenkoferi:PG-2021_93	StaphStudy
1019	Staphylococcus_pseudintermedius	PG-2021_93	NoInf	0.299719501652078	0.343558776532359	-3.26352951700149	0	Staphylococcus_pseudintermedius:PG-2021_93	StaphStudy
1020	Staphylococcus_saprophyticus	PG-2021_93	NoInf	0.259745410398464	0.296381451739529	1.13929212430453	0	Staphylococcus_saprophyticus:PG-2021_93	StaphStudy
1021	Staphylococcus_schleiferi	PG-2021_93	NoInf	0.28978618853898	0.33097593810837	-1.65974865681781	0	Staphylococcus_schleiferi:PG-2021_93	StaphStudy
1022	Staphylococcus_sciuri	PG-2021_93	NoInf	0.26138750466662	0.297639334016005	1.74602969493628	0	Staphylococcus_sciuri:PG-2021_93	StaphStudy
1023	Staphylococcus_succinus	PG-2021_93	NoInf	0.272620231593508	0.297887509427626	1.28519476566682	0	Staphylococcus_succinus:PG-2021_93	StaphStudy
1024	Staphylococcus_vitulinus	PG-2021_93	NoInf	0.249153770413174	0.291727312272094	1.68651315484998	0	Staphylococcus_vitulinus:PG-2021_93	StaphStudy
1025	Staphylococcus_warneri	PG-2021_93	NoInf	0.259052172472713	0.280620329460381	1.63450725864107	0	Staphylococcus_warneri:PG-2021_93	StaphStudy
1026	Staphylococcus_xylosus	PG-2021_93	NoInf	0.244594016851833	0.284014369255399	1.49156953480533	0	Staphylococcus_xylosus:PG-2021_93	StaphStudy
1027	Staphylococcus_arlettae	PG-2021_9	NoInf	0.58443218788226	0.407828877205419	-2.74140708854947	0	Staphylococcus_arlettae:PG-2021_9	StaphStudy
1028	Staphylococcus_aureus	PG-2021_9	Inf	0.622977004685927	0.43949063294824	-2.08898724429218	0	Staphylococcus_aureus:PG-2021_9	StaphStudy
1029	Staphylococcus_auricularis	PG-2021_9	NoInf	0.684271098185718	0.48375201066245	-6.60833963852356	0	Staphylococcus_auricularis:PG-2021_9	StaphStudy
1030	Staphylococcus_capitis	PG-2021_9	Inf	0.467501171333615	0.342112578232127	-2.15599292907303	0	Staphylococcus_capitis:PG-2021_9	StaphStudy
1031	Staphylococcus_caprae	PG-2021_9	NoInf	0.560742423534196	0.391393449239889	-2.84913833290917	0	Staphylococcus_caprae:PG-2021_9	StaphStudy
1032	Staphylococcus_chromogenes	PG-2021_9	Inf	0.692973534025679	0.501676757747783	-6.12119977152517	0	Staphylococcus_chromogenes:PG-2021_9	StaphStudy
1033	Staphylococcus_cohnii	PG-2021_9	Inf	0.56900475784823	0.410312741392605	-1.92278971196648	0	Staphylococcus_cohnii:PG-2021_9	StaphStudy
1034	Staphylococcus_epidermidis	PG-2021_9	Inf	0.501772180965313	0.357465841908746	-1.32458668351446	0	Staphylococcus_epidermidis:PG-2021_9	StaphStudy
1035	Staphylococcus_equorum	PG-2021_9	Inf	0.561579686709068	0.397181145012801	-2.35196792771614	0	Staphylococcus_equorum:PG-2021_9	StaphStudy
1036	Staphylococcus_fleuretti	PG-2021_9	NoInf	0.414020943065348	0.314681935480231	-0.712362757542358	0	Staphylococcus_fleuretti:PG-2021_9	StaphStudy
1037	Staphylococcus_haemolyticus	PG-2021_9	NoInf	0.543430335962198	0.38094528768532	-2.0220019099647	0	Staphylococcus_haemolyticus:PG-2021_9	StaphStudy
1038	Staphylococcus_hominis	PG-2021_9	NoInf	0.517364507886141	0.362280999810778	-0.879664837533401	0	Staphylococcus_hominis:PG-2021_9	StaphStudy
1039	Staphylococcus_hyicus	PG-2021_9	NoInf	0.700890676368962	0.500134968036375	-4.80732728287467	0	Staphylococcus_hyicus:PG-2021_9	StaphStudy
1040	Staphylococcus_kloosii	PG-2021_9	Inf	0.624459948145916	0.415561274158577	-2.31206488829622	0	Staphylococcus_kloosii:PG-2021_9	StaphStudy
1041	Staphylococcus_lentus	PG-2021_9	Inf	0.429297642693964	0.311229727416381	-1.12645006167402	0	Staphylococcus_lentus:PG-2021_9	StaphStudy
1042	Staphylococcus_lugdunensis	PG-2021_9	Inf	0.597205468549582	0.428713596444306	-2.97521968036274	0	Staphylococcus_lugdunensis:PG-2021_9	StaphStudy
1043	Staphylococcus_nepalensis	PG-2021_9	NoInf	0.59297809054303	0.419577444014629	-2.34409109069764	0	Staphylococcus_nepalensis:PG-2021_9	StaphStudy
1044	Staphylococcus_pasteuri	PG-2021_9	Inf	0.541418376561062	0.375135084389198	-1.93689723323396	0	Staphylococcus_pasteuri:PG-2021_9	StaphStudy
1045	Staphylococcus_pettenkoferi	PG-2021_9	NoInf	0.633907249705363	0.453178424419729	-8.36515620047545	0	Staphylococcus_pettenkoferi:PG-2021_9	StaphStudy
1046	Staphylococcus_pseudintermedius	PG-2021_9	NoInf	0.741578539676758	0.539531902937446	-6.86096498677634	0	Staphylococcus_pseudintermedius:PG-2021_9	StaphStudy
1047	Staphylococcus_saprophyticus	PG-2021_9	NoInf	0.594184152380083	0.424814903351474	-2.45814334547032	0	Staphylococcus_saprophyticus:PG-2021_9	StaphStudy
1048	Staphylococcus_schleiferi	PG-2021_9	Inf	0.677569357992611	0.495358318834563	-5.25718412659266	0	Staphylococcus_schleiferi:PG-2021_9	StaphStudy
1049	Staphylococcus_sciuri	PG-2021_9	Inf	0.504453379236443	0.359595334425682	-1.85140577483857	0	Staphylococcus_sciuri:PG-2021_9	StaphStudy
1050	Staphylococcus_succinus	PG-2021_9	Inf	0.544763391125659	0.387695467052664	-2.31224070410803	0	Staphylococcus_succinus:PG-2021_9	StaphStudy
1051	Staphylococcus_vitulinus	PG-2021_9	Inf	0.505185190527264	0.358234738511074	-1.91092231492486	0	Staphylococcus_vitulinus:PG-2021_9	StaphStudy
1052	Staphylococcus_warneri	PG-2021_9	Inf	0.54183968786678	0.378568136877969	-1.96292821113378	0	Staphylococcus_warneri:PG-2021_9	StaphStudy
1053	Staphylococcus_xylosus	PG-2021_9	Inf	0.537177170697784	0.381190468519803	-2.10586593496952	0	Staphylococcus_xylosus:PG-2021_9	StaphStudy
1054	Escherichia_coli	NC_001418	NoInf	0.224451833415341	0.353471190808214	-5.40781702548136	0	NC_001418:Escherichia_coli	NCBI_HR
1055	Pseudomonas_aeruginosa	NC_001418	Inf	0.283088795584036	0.403183651764201	-21.1171824845047	0	NC_001418:Pseudomonas_aeruginosa	NCBI_HR
1056	Streptococcus_thermophilus	NC_002072	Inf	0.144875913643349	0.24542398036766	-0.121536944136139	1	NC_002072:Streptococcus_thermophilus	NCBI_HR
1057	Chlamydia_psittaci	NC_002194	Inf	0.0816136296631074	0.303851098311489	1.81737906582561	0	NC_002194:Chlamydia_psittaci	NCBI_HR
1058	Chlamydia_trachomatis	NC_002194	NoInf	0.0731012975361701	0.306006413504524	-0.570264765843376	0	NC_002194:Chlamydia_trachomatis	NCBI_HR
1059	Streptomyces_exfoliatus	NC_005345	Inf	0.0713395849250315	0.144539748768189	-0.450808505218134	1	NC_005345:Streptomyces_exfoliatus	NCBI_HR
1060	Streptomyces_venezuelae	NC_005345	Inf	0.0802517462759867	0.150790640282187	-1.32802000307542	1	NC_005345:Streptomyces_venezuelae	NCBI_HR
1061	Lactobacillus_brevis	NC_006936	NoInf	0.132799635592331	0.231024445536175	-6.91977169971039	0	NC_006936:Lactobacillus_brevis	NCBI_HR
1062	Lactobacillus_casei	NC_006936	NoInf	0.126237600585715	0.243204776223542	-8.67200856847361	0	NC_006936:Lactobacillus_casei	NCBI_HR
1063	Lactobacillus_coryniformis	NC_006936	NoInf	0.094790720409158	0.229109355169693	-3.76571121859395	0	NC_006936:Lactobacillus_coryniformis	NCBI_HR
1064	Lactobacillus_curvatus	NC_006936	NoInf	0.115063561927641	0.218288026374825	-2.6647993919826	0	NC_006936:Lactobacillus_curvatus	NCBI_HR
1065	Lactobacillus_fructivorans	NC_006936	NoInf	0.228798815058252	0.28531392401866	0.539766272512942	0	NC_006936:Lactobacillus_fructivorans	NCBI_HR
1066	Lactobacillus_fructosus	NC_006936	NoInf	0.238033835352367	0.313505847253474	-5.20577377816272	0	NC_006936:Lactobacillus_fructosus	NCBI_HR
1067	Lactobacillus_gasseri	NC_006936	NoInf	0.251625201621496	0.306512185553179	4.379736187057	0	NC_006936:Lactobacillus_gasseri	NCBI_HR
1068	Lactobacillus_hilgardii	NC_006936	NoInf	0.163250463367507	0.252463041749063	-0.519379289441957	0	NC_006936:Lactobacillus_hilgardii	NCBI_HR
1069	Lactobacillus_jensenii	NC_006936	NoInf	0.254566586377931	0.306493365046645	4.9168668588719	0	NC_006936:Lactobacillus_jensenii	NCBI_HR
1070	Lactobacillus_mali	NC_006936	NoInf	0.222414926339421	0.28354826936059	2.95001144763051	0	NC_006936:Lactobacillus_mali	NCBI_HR
1071	Lactobacillus_paracasei	NC_006936	NoInf	0.130778750949659	0.24213656280254	-7.26462295845543	0	NC_006936:Lactobacillus_paracasei	NCBI_HR
1072	Lactobacillus_paraplantarum	NC_006936	NoInf	0.107210039922157	0.216251617866023	-4.59737651862672	0	NC_006936:Lactobacillus_paraplantarum	NCBI_HR
1073	Lactobacillus_pentosaceus	NC_006936	NoInf	0.125662179219462	0.234518185994222	-6.99698270951389	0	NC_006936:Lactobacillus_pentosaceus	NCBI_HR
1074	Lactobacillus_plantarum	NC_006936	Inf	0.106729349262735	0.214235809592872	-5.2429097594506	0	NC_006936:Lactobacillus_plantarum	NCBI_HR
1075	Lactobacillus_reuteri	NC_006936	NoInf	0.168477747982369	0.257345678419993	0.340596544412413	0	NC_006936:Lactobacillus_reuteri	NCBI_HR
1076	Lactobacillus_salivarius	NC_006936	NoInf	0.304360067502002	0.32982359350574	6.37867556226108	0	NC_006936:Lactobacillus_salivarius	NCBI_HR
1077	Lactococcus_lactis	NC_006936	NoInf	0.279120992607485	0.329321331757979	4.35671838470778	0	NC_006936:Lactococcus_lactis	NCBI_HR
1078	Leuconostoc_fallax	NC_006936	NoInf	0.0944185671357606	0.211898790046666	1.68124675888247	0	NC_006936:Leuconostoc_fallax	NCBI_HR
1079	Leuconostoc_lactis	NC_006936	NoInf	0.129181388050888	0.240498058032877	-3.96964059119847	0	NC_006936:Leuconostoc_lactis	NCBI_HR
1080	Leuconostoc_mesenteroides	NC_006936	NoInf	0.127533324343302	0.233475229725508	1.65057052804587	0	NC_006936:Leuconostoc_mesenteroides	NCBI_HR
1081	Leuconostoc_paramesenteroides	NC_006936	NoInf	0.13204655822574	0.236178286353538	1.26074517723639	0	NC_006936:Leuconostoc_paramesenteroides	NCBI_HR
1082	Pediococcus_dextrinicus	NC_006936	NoInf	0.127443606266105	0.235535453529766	1.30512131199768	0	NC_006936:Pediococcus_dextrinicus	NCBI_HR
1083	Pediococcus_pentosaceus	NC_006936	NoInf	0.193038373297302	0.265289624607306	2.10946135201866	0	NC_006936:Pediococcus_pentosaceus	NCBI_HR
1084	Bacillus_megaterium	NC_006945	NoInf	0.286965025674771	0.379598722524759	1.80341281990533	0	NC_006945:Bacillus_megaterium	NCBI_HR
1085	Bacillus_thuringiensis	NC_006945	Inf	0.233063905846458	0.346173668535632	4.80746543256247	0	NC_006945:Bacillus_thuringiensis	NCBI_HR
1086	Bacillus_pumilus	NC_007456	NoInf	0.439130176364904	0.454408581998025	7.91932645336391	0	NC_007456:Bacillus_pumilus	NCBI_HR
1087	Bacillus_subtilis	NC_007456	NoInf	0.529465923433916	0.498341699866381	6.26855451307405	0	NC_007456:Bacillus_subtilis	NCBI_HR
1088	Escherichia_coli	NC_007456	Inf	0.536054491520517	0.454602384962121	-0.994567948538631	0	NC_007456:Escherichia_coli	NCBI_HR
1089	Pseudomonas_putida	NC_007456	NoInf	0.355890159699694	0.390686871177406	-11.7481823192551	0	NC_007456:Pseudomonas_putida	NCBI_HR
1090	Bacillus_anthracis	NC_007734	Inf	0.0925736592569718	0.222768559869645	-0.101455742709078	1	NC_007734:Bacillus_anthracis	NCBI_HR
1091	Bacillus_cereus	NC_007734	Inf	0.087433763747041	0.218979379749311	-0.0156757429434933	1	NC_007734:Bacillus_cereus	NCBI_HR
1092	Bacillus_subtilis	NC_008721	NoInf	0.173162085330271	0.288235916185436	-1.92645437350341	0	NC_008721:Bacillus_subtilis	NCBI_HR
1093	Escherichia_coli	NC_008721	NoInf	0.257282111062777	0.344717761805773	-9.18957683511609	0	NC_008721:Escherichia_coli	NCBI_HR
1094	Streptococcus_suis	NC_008721	Inf	0.0611415995270423	0.162741998310511	0.171348139369293	1	NC_008721:Streptococcus_suis	NCBI_HR
1095	Streptococcus_zooepidemicus	NC_008721	NoInf	0.134607071960346	0.229567787021127	-0.122960017749882	0	NC_008721:Streptococcus_zooepidemicus	NCBI_HR
1096	Corynebacterium_glutamicum	NC_009799	NoInf	0.671632070450922	0.515571572156606	2.35036128784462	0	NC_009799:Corynebacterium_glutamicum	NCBI_HR
1097	Streptococcus_thermophilus	NC_013598	Inf	0.145099637307495	0.257101805350429	0.201016478130128	1	NC_013598:Streptococcus_thermophilus	NCBI_HR
1098	Enterococcus_faecalis	NC_013643	Inf	0.0734744200210818	0.186625375075794	-3.07343434204812	1	NC_013643:Enterococcus_faecalis	NCBI_HR
1099	Enterococcus_faecalis	NC_013644	Inf	0.089176003232588	0.197584322668269	0.0968192050664669	1	NC_013644:Enterococcus_faecalis	NCBI_HR
1100	Streptococcus_thermophilus	NC_013645	Inf	0.11455408398203	0.222001197599947	-0.208052625905793	1	NC_013645:Streptococcus_thermophilus	NCBI_HR
1101	Enterococcus_faecalis	NC_013646	Inf	0.0759099341159455	0.191031136585185	-3.66702996200675	1	NC_013646:Enterococcus_faecalis	NCBI_HR
1102	Enterococcus_faecalis	NC_013648	Inf	0.0909870376550496	0.200461832290106	-3.1343580489743	1	NC_013648:Enterococcus_faecalis	NCBI_HR
1103	Bacillus_cereus	NC_015252	NoInf	0.21192005703913	0.298715169046881	2.02207208776382	0	NC_015252:Bacillus_cereus	NCBI_HR
1104	Bacillus_thuringiensis	NC_015252	NoInf	0.211804337406721	0.297333399294874	2.02532826362938	0	NC_015252:Bacillus_thuringiensis	NCBI_HR
1105	Brochothrix_thermosphacta	NC_015252	Inf	0.0943696909319501	0.205806714297356	0.832010390633876	1	NC_015252:Brochothrix_thermosphacta	NCBI_HR
1106	Enterococcus_faecalis	NC_015252	NoInf	0.139212167452799	0.245834870138105	-0.384522978839946	0	NC_015252:Enterococcus_faecalis	NCBI_HR
1107	Lactobacillus_casei	NC_015252	NoInf	0.152561017479268	0.287079664039959	-10.7308401899417	0	NC_015252:Lactobacillus_casei	NCBI_HR
1108	Listeria_ivanovii	NC_015252	NoInf	0.170120472991613	0.270069265821471	0.279727337295803	0	NC_015252:Listeria_ivanovii	NCBI_HR
1109	Listeria_monocytogenes	NC_015252	NoInf	0.16071134972415	0.267849645525521	-0.733896686646787	0	NC_015252:Listeria_monocytogenes	NCBI_HR
1110	Staphylococcus_aureus	NC_015252	NoInf	0.144806065169663	0.241405587680282	4.40546588869818	0	NC_015252:Staphylococcus_aureus	NCBI_HR
1111	Staphylococcus_carnosus	NC_015252	NoInf	0.154489425666897	0.255919424301356	2.66330824938713	0	NC_015252:Staphylococcus_carnosus	NCBI_HR
1112	Staphylococcus_simulans	NC_015252	NoInf	0.123851418255173	0.248372740239632	1.34577471361482	0	NC_015252:Staphylococcus_simulans	NCBI_HR
1113	Bacillus_cereus	NC_015253	NoInf	0.578514382669867	0.464881917155415	6.15116723021518	0	NC_015253:Bacillus_cereus	NCBI_HR
1114	Bacillus_thuringiensis	NC_015253	NoInf	0.574909277633381	0.462547460666088	6.15442340608074	0	NC_015253:Bacillus_thuringiensis	NCBI_HR
1115	Brochothrix_thermosphacta	NC_015253	Inf	0.557680007519788	0.43903139241917	4.96110553308524	0	NC_015253:Brochothrix_thermosphacta	NCBI_HR
1116	Enterococcus_faecalis	NC_015253	NoInf	0.619994056798753	0.502721736891872	3.74457216361142	0	NC_015253:Enterococcus_faecalis	NCBI_HR
1117	Lactobacillus_casei	NC_015253	NoInf	0.717205688149193	0.608554154561142	-6.60174504749032	0	NC_015253:Lactobacillus_casei	NCBI_HR
1118	Listeria_ivanovii	NC_015253	NoInf	0.635531098449002	0.511461217888986	4.40882247974717	0	NC_015253:Listeria_ivanovii	NCBI_HR
1119	Listeria_monocytogenes	NC_015253	NoInf	0.657863511499886	0.528984501381079	3.39519845580458	0	NC_015253:Listeria_monocytogenes	NCBI_HR
1120	Staphylococcus_aureus	NC_015253	NoInf	0.597032148957843	0.465265592765482	8.53456103114954	0	NC_015253:Staphylococcus_aureus	NCBI_HR
1121	Staphylococcus_carnosus	NC_015253	NoInf	0.628602038243281	0.501631193479062	6.79240339183849	0	NC_015253:Staphylococcus_carnosus	NCBI_HR
1122	Staphylococcus_simulans	NC_015253	NoInf	0.588559314271172	0.470731459146788	5.47486985606619	0	NC_015253:Staphylococcus_simulans	NCBI_HR
1123	Bacillus_cereus	NC_015254	NoInf	0.191405553244401	0.282206388128362	1.10304051918646	0	NC_015254:Bacillus_cereus	NCBI_HR
1124	Bacillus_thuringiensis	NC_015254	NoInf	0.190468677646511	0.280285509062502	1.10629669505202	0	NC_015254:Bacillus_thuringiensis	NCBI_HR
1125	Brochothrix_thermosphacta	NC_015254	Inf	0.0785862995043237	0.185628206680139	-0.087021177943484	1	NC_015254:Brochothrix_thermosphacta	NCBI_HR
1126	Enterococcus_faecalis	NC_015254	NoInf	0.127863785922232	0.23570118402393	-1.30355454741731	0	NC_015254:Enterococcus_faecalis	NCBI_HR
1127	Lactobacillus_casei	NC_015254	NoInf	0.149528027180332	0.286936845178983	-11.649871758519	0	NC_015254:Lactobacillus_casei	NCBI_HR
1128	Listeria_ivanovii	NC_015254	NoInf	0.15278680895521	0.25483122500884	-0.639304231281557	0	NC_015254:Listeria_ivanovii	NCBI_HR
1129	Listeria_monocytogenes	NC_015254	NoInf	0.161223557817953	0.263829108629761	-1.65292825522415	0	NC_015254:Listeria_monocytogenes	NCBI_HR
1130	Staphylococcus_aureus	NC_015254	NoInf	0.117726596845918	0.2173943763349	3.48643432012082	0	NC_015254:Staphylococcus_aureus	NCBI_HR
1131	Staphylococcus_carnosus	NC_015254	NoInf	0.129793254238413	0.229597463345576	1.74427668080977	0	NC_015254:Staphylococcus_carnosus	NCBI_HR
1132	Staphylococcus_simulans	NC_015254	NoInf	0.124477204549818	0.231707967740926	0.426743145037463	0	NC_015254:Staphylococcus_simulans	NCBI_HR
1133	Escherichia_coli	NC_015269	Inf	0.277456096726242	0.298919408514397	-11.385021639912	0	NC_015269:Escherichia_coli	NCBI_HR
1134	Salmonella_enterica	NC_015269	Inf	0.324568745367781	0.329099359700892	-12.5808364366718	0	NC_015269:Salmonella_enterica	NCBI_HR
1135	Ralstonia_solanacearum	NC_015297	Inf	0.0699983937375427	0.262351573499866	-5.20466924566001	0	NC_015297:Ralstonia_solanacearum	NCBI_HR
1136	Erythrobacter_litoralis	NC_015466	NoInf	0.226332967784792	0.278581144990085	-7.30724624871873	0	NC_015466:Erythrobacter_litoralis	NCBI_HR
1137	Erythrobacter_longus	NC_015466	NoInf	0.220408748703788	0.269235048525935	0.513528887183298	0	NC_015466:Erythrobacter_longus	NCBI_HR
1138	Roseobacter_denitrificans	NC_015466	Inf	0.264243865776174	0.318508718201427	-1.08740384879217	0	NC_015466:Roseobacter_denitrificans	NCBI_HR
1139	Roseobacter_litoralis	NC_015466	NoInf	0.263739092771937	0.316704592987925	0.675037824578183	0	NC_015466:Roseobacter_litoralis	NCBI_HR
1140	Bacillus_subtilis	NC_016073	NoInf	0.18146073051375	0.255102098592957	1.02705960013266	0	NC_016073:Bacillus_subtilis	NCBI_HR
1141	Cronobacter_sakazakii	NC_016073	NoInf	0.262454188479569	0.279676768982555	-12.3388277743212	0	NC_016073:Cronobacter_sakazakii	NCBI_HR
1142	Enterococcus_faecalis	NC_016073	NoInf	0.17224514031073	0.231240160491885	6.85379865328523	0	NC_016073:Enterococcus_faecalis	NCBI_HR
1143	Escherichia_coli	NC_016073	Inf	0.178191775244732	0.220047233205024	-6.23606286148002	0	NC_016073:Escherichia_coli	NCBI_HR
1144	Pseudomonas_aeruginosa	NC_016073	NoInf	0.213863036178753	0.28472266269336	-21.9454283205034	0	NC_016073:Pseudomonas_aeruginosa	NCBI_HR
1145	Salmonella_enterica	NC_016073	Inf	0.238193062882451	0.258661150788751	-7.43187765823984	1	NC_016073:Salmonella_enterica	NCBI_HR
1146	Shigella_boydii	NC_016073	NoInf	0.173231131627376	0.217979484728584	-6.72103587977588	0	NC_016073:Shigella_boydii	NCBI_HR
1147	Shigella_flexneri	NC_016073	NoInf	0.173699417768634	0.217626147187541	-6.35519691547031	0	NC_016073:Shigella_flexneri	NCBI_HR
1148	Staphylococcus_aureus	NC_016073	NoInf	0.154284524762447	0.231957062933343	11.6437875208234	0	NC_016073:Staphylococcus_aureus	NCBI_HR
1149	Staphylococcus_epidermidis	NC_016073	NoInf	0.157412396756938	0.246981861973061	12.2423313629083	0	NC_016073:Staphylococcus_epidermidis	NCBI_HR
1150	Vibrio_fischeri	NC_016073	NoInf	0.204248819281816	0.243695113373499	6.18874005043529	0	NC_016073:Vibrio_fischeri	NCBI_HR
1151	Yersinia_enterocolitica	NC_016073	NoInf	0.200584362911898	0.233753943249893	-2.73719075267198	1	NC_016073:Yersinia_enterocolitica	NCBI_HR
1152	Escherichia_coli	NC_016165	NoInf	0.190844328161611	0.281287575627349	14.1253472604768	0	NC_016165:Escherichia_coli	NCBI_HR
1153	Paracoccus_denitrificans	NC_016165	NoInf	0.044914670854881	0.113439458082882	-1.85502956594223	0	NC_016165:Paracoccus_denitrificans	NCBI_HR
1154	Rhodobacter_capsulatus	NC_016165	Inf	0.0343947415273653	0.089771686525414	-1.66613059433718	1	NC_016165:Rhodobacter_capsulatus	NCBI_HR
1155	Rhodobacter_sphaeroides	NC_016165	NoInf	0.0627439296784184	0.125963369610115	-4.20840008711498	0	NC_016165:Rhodobacter_sphaeroides	NCBI_HR
1156	Rhodopseudomonas_palustris	NC_016165	NoInf	0.0473000916952068	0.114470817155142	-0.901167006490866	0	NC_016165:Rhodopseudomonas_palustris	NCBI_HR
1157	Rhodospirillum_centenum	NC_016165	NoInf	0.102059988840945	0.176962634748731	-5.56551555887152	0	NC_016165:Rhodospirillum_centenum	NCBI_HR
1158	Campylobacter_coli	NC_016562	NoInf	0.242978141363448	0.294555709369147	-4.78608043531341	1	NC_016562:Campylobacter_coli	NCBI_HR
1159	Campylobacter_jejuni	NC_016562	Inf	0.23054275150935	0.281072793065002	-4.30658240083509	1	NC_016562:Campylobacter_jejuni	NCBI_HR
1160	Bacillus_anthracis	NC_016563	Inf	0.47878944351277	0.340435604501778	1.08710832911317	0	NC_016563:Bacillus_anthracis	NCBI_HR
1161	Bacillus_cereus	NC_016563	Inf	0.480987791651532	0.341825337935361	1.17288832887876	0	NC_016563:Bacillus_cereus	NCBI_HR
1162	Bacillus_megaterium	NC_016563	NoInf	0.514420739779262	0.391379202751287	-1.82790810791283	0	NC_016563:Bacillus_megaterium	NCBI_HR
1163	Bacillus_subtilis	NC_016563	NoInf	0.606521115167088	0.47912182390376	-7.06044579087758	0	NC_016563:Bacillus_subtilis	NCBI_HR
1164	Bacillus_thuringiensis	NC_016563	Inf	0.476236914316621	0.338139645322583	1.17614450474431	0	NC_016563:Bacillus_thuringiensis	NCBI_HR
1165	Bacillus_weihenstephanensis	NC_016563	NoInf	0.483597945560142	0.341545728673337	0.953578913772731	0	NC_016563:Bacillus_weihenstephanensis	NCBI_HR
1166	Enterococcus_faecalis	NC_016563	NoInf	0.559406715488362	0.435165069404	-1.23370673772501	0	NC_016563:Enterococcus_faecalis	NCBI_HR
1167	Escherichia_coli	NC_016563	NoInf	0.621567086345577	0.493024053798454	-14.3235682524903	0	NC_016563:Escherichia_coli	NCBI_HR
1168	Lactococcus_lactis	NC_016563	NoInf	0.53765348017091	0.438064493796283	1.44870300435465	0	NC_016563:Lactococcus_lactis	NCBI_HR
1169	Listeria_ivanovii	NC_016563	NoInf	0.547430429234043	0.406471256283573	-0.569456421589258	0	NC_016563:Listeria_ivanovii	NCBI_HR
1170	Listeria_monocytogenes	NC_016563	NoInf	0.565707873408578	0.420171084820991	-1.58308044553185	0	NC_016563:Listeria_monocytogenes	NCBI_HR
1171	Salmonella_enterica	NC_016563	NoInf	0.655205114551078	0.508004374561906	-15.5193830492501	0	NC_016563:Salmonella_enterica	NCBI_HR
1172	Staphylococcus_aureus	NC_016563	NoInf	0.530260247930717	0.369478943570635	3.55628212981312	0	NC_016563:Staphylococcus_aureus	NCBI_HR
1173	Staphylococcus_epidermidis	NC_016563	NoInf	0.483824817963368	0.340452658927842	4.1548259718981	0	NC_016563:Staphylococcus_epidermidis	NCBI_HR
1174	Streptococcus_salivarius	NC_016563	NoInf	0.415749118294224	0.375482177169005	-3.68592430337224	0	NC_016563:Streptococcus_salivarius	NCBI_HR
1175	Pseudomonas_agarici	NC_016764	Inf	0.163917677698314	0.238778378939601	-0.579780470011123	0	NC_016764:Pseudomonas_agarici	NCBI_HR
1176	Pseudomonas_cichorii	NC_016764	NoInf	0.140880877591853	0.216491651974966	0.301937295582078	0	NC_016764:Pseudomonas_cichorii	NCBI_HR
1177	Pseudomonas_costantinii	NC_016764	Inf	0.141495997556351	0.217580353181641	-0.988407827557431	0	NC_016764:Pseudomonas_costantinii	NCBI_HR
1178	Pseudomonas_fluorescens	NC_016764	Inf	0.133274545981446	0.209478372972598	-1.91216301356388	0	NC_016764:Pseudomonas_fluorescens	NCBI_HR
1179	Pseudomonas_poae	NC_016764	NoInf	0.143582601185019	0.225087098015557	-2.44195472181645	0	NC_016764:Pseudomonas_poae	NCBI_HR
1180	Pseudomonas_putida	NC_016764	Inf	0.128895922817383	0.212539341054789	-3.11871124715152	0	NC_016764:Pseudomonas_putida	NCBI_HR
1181	Pseudomonas_rhizosphaerae	NC_016764	Inf	0.117748986016766	0.208304021630111	-3.58893549563199	0	NC_016764:Pseudomonas_rhizosphaerae	NCBI_HR
1182	Pseudomonas_tolaasii	NC_016764	Inf	0.149782532493138	0.225076584565141	-2.14753802417006	0	NC_016764:Pseudomonas_tolaasii	NCBI_HR
1183	Staphylococcus_epidermidis	NC_018281	Inf	0.267674618276036	0.288816460030414	2.43412717694014	0	NC_018281:Staphylococcus_epidermidis	NCBI_HR
1184	Staphylococcus_epidermidis	NC_018284	Inf	0.276950309084483	0.289341942257445	2.46334435567706	0	NC_018284:Staphylococcus_epidermidis	NCBI_HR
1185	Bacillus_anthracis	NC_018856	NoInf	0.468056925423914	0.353416907151773	2.78474461666119	0	NC_018856:Bacillus_anthracis	NCBI_HR
1186	Bacillus_cereus	NC_018856	Inf	0.472108269831623	0.355748042875391	2.87052461642678	0	NC_018856:Bacillus_cereus	NCBI_HR
1187	Bacillus_megaterium	NC_018856	NoInf	0.481318927352145	0.388322732372581	-0.130271820364804	0	NC_018856:Bacillus_megaterium	NCBI_HR
1188	Bacillus_subtilis	NC_018856	NoInf	0.576278120318821	0.479284764613341	-5.36280950332956	0	NC_018856:Bacillus_subtilis	NCBI_HR
1189	Bacillus_thuringiensis	NC_018856	Inf	0.468205183848421	0.352264444271955	2.87378079229234	0	NC_018856:Bacillus_thuringiensis	NCBI_HR
1190	Bacillus_weihenstephanensis	NC_018856	NoInf	0.474980586506771	0.355896486859926	2.65121520132075	0	NC_018856:Bacillus_weihenstephanensis	NCBI_HR
1191	Enterococcus_faecalis	NC_018856	NoInf	0.603757323868856	0.464316932755532	0.463929549823014	0	NC_018856:Enterococcus_faecalis	NCBI_HR
1192	Escherichia_coli	NC_018856	NoInf	0.629835615715779	0.504902978168746	-12.6259319649422	0	NC_018856:Escherichia_coli	NCBI_HR
1193	Lactococcus_lactis	NC_018856	NoInf	0.570496997713928	0.46007311570363	3.14633929190267	0	NC_018856:Lactococcus_lactis	NCBI_HR
1194	Listeria_ivanovii	NC_018856	NoInf	0.566955618128539	0.428053242251865	1.12817986595876	0	NC_018856:Listeria_ivanovii	NCBI_HR
1195	Listeria_monocytogenes	NC_018856	NoInf	0.576481625534922	0.436093211297095	0.114555842016173	0	NC_018856:Listeria_monocytogenes	NCBI_HR
1196	Salmonella_enterica	NC_018856	NoInf	0.639439898983447	0.509441548062665	-13.8217467617021	0	NC_018856:Salmonella_enterica	NCBI_HR
1197	Staphylococcus_aureus	NC_018856	NoInf	0.574971562939918	0.408105693244457	5.25391841736114	0	NC_018856:Staphylococcus_aureus	NCBI_HR
1198	Staphylococcus_epidermidis	NC_018856	NoInf	0.525738859986395	0.379283125999188	5.85246225944612	0	NC_018856:Staphylococcus_epidermidis	NCBI_HR
1199	Streptococcus_salivarius	NC_018856	NoInf	0.445543308274295	0.382663859970677	-1.98828801582422	0	NC_018856:Streptococcus_salivarius	NCBI_HR
1200	Campylobacter_coli	NC_018861	NoInf	0.238373365838558	0.295176030256888	-4.70222316770382	1	NC_018861:Campylobacter_coli	NCBI_HR
1201	Campylobacter_jejuni	NC_018861	Inf	0.225959835845805	0.281803685111374	-4.2227251332255	1	NC_018861:Campylobacter_jejuni	NCBI_HR
1202	Bacillus_cereus	NC_018863	Inf	0.428034518027683	0.326994670848498	2.43607717479484	0	NC_018863:Bacillus_cereus	NCBI_HR
1203	Bacillus_thuringiensis	NC_018863	Inf	0.425184091285789	0.324336664970139	2.4393333506604	0	NC_018863:Bacillus_thuringiensis	NCBI_HR
1204	Enterococcus_faecalis	NC_018863	NoInf	0.554104378422786	0.439289228682614	0.0294821081910754	0	NC_018863:Enterococcus_faecalis	NCBI_HR
1205	Escherichia_coli	NC_018863	NoInf	0.623272586066067	0.495357471961367	-13.0603794065742	0	NC_018863:Escherichia_coli	NCBI_HR
1206	Listeria_monocytogenes	NC_018863	NoInf	0.514569143869525	0.398031531043274	-0.319891599615765	0	NC_018863:Listeria_monocytogenes	NCBI_HR
1207	Salmonella_enterica	NC_018863	NoInf	0.629136253937856	0.502666914048879	-14.256194203334	0	NC_018863:Salmonella_enterica	NCBI_HR
1208	Shigella_flexneri	NC_018863	NoInf	0.616930647434996	0.493404320619748	-13.1795134605645	0	NC_018863:Shigella_flexneri	NCBI_HR
1209	Staphylococcus_aureus	NC_018863	NoInf	0.579933861162961	0.409093945204672	4.8194709757292	0	NC_018863:Staphylococcus_aureus	NCBI_HR
1210	Cronobacter_dublinensis	NC_019401	Inf	0.362572279112896	0.37415572779958	-22.2926783623359	0	NC_019401:Cronobacter_dublinensis	NCBI_HR
1211	Cronobacter_malonaticus	NC_019401	Inf	0.34742628976726	0.365446432623714	-21.3709768223163	0	NC_019401:Cronobacter_malonaticus	NCBI_HR
1212	Cronobacter_sakazakii	NC_019401	Inf	0.346796955217834	0.366545791795643	-21.3219742135841	0	NC_019401:Cronobacter_sakazakii	NCBI_HR
1213	Cronobacter_universalis	NC_019401	NoInf	0.365481205734435	0.375506884994005	-22.2991707713037	0	NC_019401:Cronobacter_universalis	NCBI_HR
1214	Pseudomonas_aeruginosa	NC_019451	Inf	0.0875344860613037	0.177859985479257	-10.9304371046463	1	NC_019451:Pseudomonas_aeruginosa	NCBI_HR
1215	Enterobacter_aerogenes	NC_019452	NoInf	0.23887389685419	0.258947824407936	-10.3141883933126	0	NC_019452:Enterobacter_aerogenes	NCBI_HR
1216	Enterococcus_faecalis	NC_019452	NoInf	0.167956149520033	0.229797633033808	6.85235833498088	0	NC_019452:Enterococcus_faecalis	NCBI_HR
1217	Escherichia_coli	NC_019452	Inf	0.175666184852424	0.220043156857961	-6.23750317978437	0	NC_019452:Escherichia_coli	NCBI_HR
1218	Klebsiella_pneumoniae	NC_019452	NoInf	0.231338267247909	0.26705775736197	-12.9642529918561	0	NC_019452:Klebsiella_pneumoniae	NCBI_HR
1219	Proteus_mirabilis	NC_019452	NoInf	0.272667219451521	0.30253190454874	5.76687293396385	0	NC_019452:Proteus_mirabilis	NCBI_HR
1220	Salmonella_enterica	NC_019452	NoInf	0.232742032581332	0.255961612402136	-7.43331797654419	0	NC_019452:Salmonella_enterica	NCBI_HR
1221	Serratia_marcescens	NC_019452	NoInf	0.197996907038977	0.248084464160294	-15.1211063643622	0	NC_019452:Serratia_marcescens	NCBI_HR
1222	Shigella_dysentriae	NC_019452	NoInf	0.173768452834538	0.222773950049734	-6.7167873161258	0	NC_019452:Shigella_dysentriae	NCBI_HR
1223	Erwinia_amylovora	NC_019504	Inf	0.242414201908808	0.304828116800489	-9.37276823143817	0	NC_019504:Erwinia_amylovora	NCBI_HR
1224	Erwinia_billingiae	NC_019504	NoInf	0.212839406563446	0.289524961267223	-10.9680588552127	0	NC_019504:Erwinia_billingiae	NCBI_HR
1225	Erwinia_persicina	NC_019504	NoInf	0.241896370188308	0.311619421867141	-10.9685647055244	0	NC_019504:Erwinia_persicina	NCBI_HR
1226	Pantoea_agglomerans	NC_019504	NoInf	0.232974507265056	0.301667949216304	-11.3715466947079	0	NC_019504:Pantoea_agglomerans	NCBI_HR
1227	Pantoea_ananatis	NC_019504	NoInf	0.229724668892428	0.300338202758219	-9.46159325822337	0	NC_019504:Pantoea_ananatis	NCBI_HR
1228	Erwinia_amylovora	NC_019510	Inf	0.414400690720743	0.410356666554658	-1.66466708359727	0	NC_019510:Erwinia_amylovora	NCBI_HR
1229	Erwinia_billingiae	NC_019510	NoInf	0.370211051155332	0.386650049531791	-3.25995770737185	0	NC_019510:Erwinia_billingiae	NCBI_HR
1230	Erwinia_persicina	NC_019510	NoInf	0.376743115350118	0.392604944468857	-3.26046355768349	0	NC_019510:Erwinia_persicina	NCBI_HR
1231	Pantoea_agglomerans	NC_019510	Inf	0.347188652903861	0.375307082242531	-3.66344554686701	0	NC_019510:Pantoea_agglomerans	NCBI_HR
1232	Pantoea_ananatis	NC_019510	Inf	0.395731587412938	0.40068838967027	-1.75349211038248	0	NC_019510:Pantoea_ananatis	NCBI_HR
1233	Erwinia_amylovora	NC_019514	Inf	0.213431403133513	0.24127653080068	-1.5120511050668	0	NC_019514:Erwinia_amylovora	NCBI_HR
1234	Erwinia_billingiae	NC_019514	NoInf	0.19388187558956	0.226372327444673	-3.10734172884138	0	NC_019514:Erwinia_billingiae	NCBI_HR
1235	Erwinia_persicina	NC_019514	NoInf	0.181622193589725	0.223435643204434	-3.10784757915302	0	NC_019514:Erwinia_persicina	NCBI_HR
1236	Pantoea_agglomerans	NC_019514	NoInf	0.181152630669422	0.224714805964656	-3.51082956833654	0	NC_019514:Pantoea_agglomerans	NCBI_HR
1237	Pantoea_ananatis	NC_019514	NoInf	0.216412196825691	0.240056591971137	-1.60087613185201	0	NC_019514:Pantoea_ananatis	NCBI_HR
1238	Escherichia_coli	NC_019517	Inf	0.319259391933372	0.312570839568864	-7.07175202886929	0	NC_019517:Escherichia_coli	NCBI_HR
1239	Salmonella_enterica	NC_019530	Inf	0.240918548220811	0.26167459652488	-7.28073422165525	1	NC_019530:Salmonella_enterica	NCBI_HR
1240	Lactobacillus_plantarum	NC_019916	Inf	0.174097982044964	0.259270573875339	2.99972880777354	0	NC_019916:Lactobacillus_plantarum	NCBI_HR
1241	Pseudomonas_aeruginosa	NC_019918	Inf	0.257209839924053	0.363678961703525	-17.2014130050338	1	NC_019918:Pseudomonas_aeruginosa	NCBI_HR
1242	Dickeya_chrysanthemi	NC_019925	NoInf	0.276672056223869	0.281598245901225	-5.01223798133506	0	NC_019925:Dickeya_chrysanthemi	NCBI_HR
1243	Dickeya_dadantii	NC_019925	NoInf	0.26817710624568	0.277763005541773	-7.01795909244412	0	NC_019925:Dickeya_dadantii	NCBI_HR
1244	Dickeya_dianthicola	NC_019925	NoInf	0.265363122227369	0.276071288835459	-6.68027241949454	1	NC_019925:Dickeya_dianthicola	NCBI_HR
1245	Dickeya_dieffenbachiae	NC_019925	NoInf	0.266568623224585	0.277161670057515	-7.17902668289705	0	NC_019925:Dickeya_dieffenbachiae	NCBI_HR
1246	Dickeya_solani	NC_019925	Inf	0.25548892870678	0.271118234222657	-6.9660403486679	0	NC_019925:Dickeya_solani	NCBI_HR
1247	Dickeya_zeae	NC_019925	NoInf	0.241849620267677	0.261934738868879	-4.16869614249594	0	NC_019925:Dickeya_zeae	NCBI_HR
1248	Helicobacter_pylori	NC_019928	Inf	0.119910277086756	0.171575616315293	-3.10456489844269	1	NC_019928:Helicobacter_pylori	NCBI_HR
1249	Pseudomonas_aeruginosa	NC_019935	Inf	0.0897714922333661	0.178137660160842	-10.8564895241216	1	NC_019935:Pseudomonas_aeruginosa	NCBI_HR
1250	Leuconostoc_mesenteroides	NC_020870	NoInf	0.128707108255959	0.279716835549925	-1.10656684823264	0	NC_020870:Leuconostoc_mesenteroides	NCBI_HR
1251	Leuconostoc_pseudomesenteroides	NC_020870	Inf	0.131705664265406	0.275951952806504	-2.4537927594063	1	NC_020870:Leuconostoc_pseudomesenteroides	NCBI_HR
1252	Bacillus_anthracis	NC_020873	Inf	0.529589497810031	0.401022549562922	4.61820209467187	0	NC_020873:Bacillus_anthracis	NCBI_HR
1253	Bacillus_cereus	NC_020873	Inf	0.535164442480074	0.405555319108228	4.70398209443745	0	NC_020873:Bacillus_cereus	NCBI_HR
1254	Bacillus_licheniformis	NC_020873	Inf	0.675896433131722	0.558363895052233	-5.87449913388254	0	NC_020873:Bacillus_licheniformis	NCBI_HR
1255	Bacillus_megaterium	NC_020873	Inf	0.576854231657921	0.456055681144864	1.70318565764587	0	NC_020873:Bacillus_megaterium	NCBI_HR
1256	Bacillus_psychrosaccharolyticus	NC_020873	Inf	0.606751659186034	0.476763742536023	1.15147976395255	0	NC_020873:Bacillus_psychrosaccharolyticus	NCBI_HR
1257	Bacillus_subtilis	NC_020873	NoInf	0.674661649408818	0.550301438323462	-3.52935202531889	0	NC_020873:Bacillus_subtilis	NCBI_HR
1258	Bacillus_thuringiensis	NC_020873	Inf	0.531236476339443	0.402411624284547	4.70723827030301	0	NC_020873:Bacillus_thuringiensis	NCBI_HR
1259	Bacillus_weihenstephanensis	NC_020873	Inf	0.55140003882651	0.415872058725732	4.48467267933142	0	NC_020873:Bacillus_weihenstephanensis	NCBI_HR
1260	Leuconostoc_mesenteroides	NC_020880	NoInf	0.123960590078879	0.269710284954151	-1.07609644994994	0	NC_020880:Leuconostoc_mesenteroides	NCBI_HR
1261	Leuconostoc_pseudomesenteroides	NC_020880	Inf	0.13046124474913	0.266816047040969	-2.4233223611236	1	NC_020880:Leuconostoc_pseudomesenteroides	NCBI_HR
1262	Gordonia_terrae	NC_021063	NoInf	0.160109476544696	0.2291219744974	-9.16717861340241	0	NC_021063:Gordonia_terrae	NCBI_HR
1263	Mycobacterium_avium	NC_021063	Inf	0.205167260888987	0.255432761289878	-10.3901192624436	0	NC_021063:Mycobacterium_avium	NCBI_HR
1264	Mycobacterium_smegmatis	NC_021063	Inf	0.171438436398197	0.236114257133016	-8.76564295064895	0	NC_021063:Mycobacterium_smegmatis	NCBI_HR
1265	Nocardia_brasiliensis	NC_021063	NoInf	0.198531507709714	0.258751455446155	-9.40991341953907	0	NC_021063:Nocardia_brasiliensis	NCBI_HR
1266	Nocardia_otitidiscaviarum	NC_021063	NoInf	0.18811978606311	0.259764219240897	-10.4178696007737	0	NC_021063:Nocardia_otitidiscaviarum	NCBI_HR
1267	Rhodococcus_erythropolis	NC_021063	NoInf	0.131256186946436	0.215101030633023	-3.831526493038	0	NC_021063:Rhodococcus_erythropolis	NCBI_HR
1268	Rhodococcus_globerulus	NC_021063	NoInf	0.143025052131623	0.221102543973813	-3.02127533428958	0	NC_021063:Rhodococcus_globerulus	NCBI_HR
1269	Alteromonas_macleodii	NC_021300	NoInf	0.591317832863719	0.519860498420135	0.045527809934562	0	NC_021300:Alteromonas_macleodii	NCBI_HR
1270	Alteromonas_marina	NC_021300	NoInf	0.590576793413967	0.519068968112129	0.241665098104079	0	NC_021300:Alteromonas_marina	NCBI_HR
1271	Idiomarina_fontislapidosi	NC_021300	NoInf	0.685587539030626	0.574715029318254	-3.0404190130163	0	NC_021300:Idiomarina_fontislapidosi	NCBI_HR
1272	Idiomarina_loihiensis	NC_021300	NoInf	0.625197303983848	0.538843675520766	-2.31803038293732	0	NC_021300:Idiomarina_loihiensis	NCBI_HR
1273	Pseudoalteromonas_arctica	NC_021300	NoInf	0.573178104717717	0.522105666981475	5.54634772418385	0	NC_021300:Pseudoalteromonas_arctica	NCBI_HR
1274	Pseudoalteromonas_atlantica	NC_021300	NoInf	0.683297714205176	0.573731848908738	0.106116074532252	0	NC_021300:Pseudoalteromonas_atlantica	NCBI_HR
1275	Pseudoalteromonas_marina	NC_021300	Inf	0.591698461904359	0.535030282359089	4.82663620065163	0	NC_021300:Pseudoalteromonas_marina	NCBI_HR
1276	Pseudoalteromonas_nigrifaciens	NC_021300	NoInf	0.58903821279911	0.539439560505543	4.52376850708897	0	NC_021300:Pseudoalteromonas_nigrifaciens	NCBI_HR
1277	Pseudoalteromonas_phenolica	NC_021300	NoInf	0.583816169970806	0.520276859744266	4.1422580196657	0	NC_021300:Pseudoalteromonas_phenolica	NCBI_HR
1278	Pseudoalteromonas_translucida	NC_021300	NoInf	0.589293936706505	0.540165643875507	4.62177058450869	0	NC_021300:Pseudoalteromonas_translucida	NCBI_HR
1279	Mycobacterium_phlei	NC_021347	NoInf	0.0799275743176139	0.118562259776574	-1.97398663400828	0	NC_021347:Mycobacterium_phlei	NCBI_HR
1280	Rhodococcus_equi	NC_021347	Inf	0.0615322630837605	0.10592261866846	-1.2915498480959	0	NC_021347:Rhodococcus_equi	NCBI_HR
1281	Rhodococcus_erythropolis	NC_021347	NoInf	0.077858466564051	0.141507087442731	4.9969215102164	0	NC_021347:Rhodococcus_erythropolis	NCBI_HR
1282	Rhodococcus_fascians	NC_021347	NoInf	0.0665845831244827	0.124550745755951	2.78709493529584	0	NC_021347:Rhodococcus_fascians	NCBI_HR
1283	Rhodococcus_opacus	NC_021347	NoInf	0.0747390770355922	0.117526538069169	-0.42918766610336	1	NC_021347:Rhodococcus_opacus	NCBI_HR
1284	Rhodococcus_rhodochrous	NC_021347	NoInf	0.0626217165936618	0.110271262360108	-0.70798723597396	0	NC_021347:Rhodococcus_rhodochrous	NCBI_HR
1285	Rhodococcus_ruber	NC_021347	NoInf	0.0645533115638471	0.108763803465432	-3.14477919937946	0	NC_021347:Rhodococcus_ruber	NCBI_HR
1286	Bacillus_cereus	NC_021531	NoInf	0.305450333689495	0.342253302196447	14.7834162964157	0	NC_021531:Bacillus_cereus	NCBI_HR
1287	Cronobacter_dublinensis	NC_021531	Inf	0.237099793634938	0.252171737999881	-7.7865093465463	0	NC_021531:Cronobacter_dublinensis	NCBI_HR
1288	Cronobacter_malonaticus	NC_021531	Inf	0.230946064517164	0.245952757744638	-6.86480780652663	0	NC_021531:Cronobacter_malonaticus	NCBI_HR
1289	Cronobacter_sakazakii	NC_021531	Inf	0.231129894739141	0.247026020277886	-6.81580519779452	0	NC_021531:Cronobacter_sakazakii	NCBI_HR
1290	Cronobacter_turicensis	NC_021531	Inf	0.237538009370576	0.252724596036551	-7.36014541823584	0	NC_021531:Cronobacter_turicensis	NCBI_HR
1291	Enterobacter_aerogenes	NC_021531	NoInf	0.248574593062946	0.247395642682605	-4.78972549848159	0	NC_021531:Enterobacter_aerogenes	NCBI_HR
1292	Enterobacter_agglomerans	NC_021531	Inf	0.246551830700737	0.245593836890939	-5.48020761729323	0	NC_021531:Enterobacter_agglomerans	NCBI_HR
1293	Enterobacter_cloacae	NC_021531	Inf	0.196382654026503	0.216832532364651	-5.60070656825341	0	NC_021531:Enterobacter_cloacae	NCBI_HR
1294	Enterococcus_faecalis	NC_021531	NoInf	0.270362154314407	0.310530136537046	12.3768212298119	0	NC_021531:Enterococcus_faecalis	NCBI_HR
1295	Escherichia_coli	NC_021531	NoInf	0.191115765793587	0.210246233981815	-0.713040284953337	0	NC_021531:Escherichia_coli	NCBI_HR
1296	Klebsiella_oxytoca	NC_021531	NoInf	0.26011948448124	0.256177537707412	-5.84001757009454	0	NC_021531:Klebsiella_oxytoca	NCBI_HR
1297	Klebsiella_pneumoniae	NC_021531	NoInf	0.266888192129954	0.265907575856632	-7.43979009702505	0	NC_021531:Klebsiella_pneumoniae	NCBI_HR
1298	Listeria_monocytogenes	NC_021531	NoInf	0.266261923080305	0.309027981831349	12.0274475220051	0	NC_021531:Listeria_monocytogenes	NCBI_HR
1299	Pseudomonas_aeruginosa	NC_021531	NoInf	0.259522863673342	0.314985528510429	-16.4224057439767	0	NC_021531:Pseudomonas_aeruginosa	NCBI_HR
1300	Salmonella_enterica	NC_021531	NoInf	0.236812561272473	0.246369442750321	-1.90885508171316	0	NC_021531:Salmonella_enterica	NCBI_HR
1301	Staphylococcus_aureus	NC_021531	NoInf	0.235887237739868	0.283895537141267	17.16681009735	0	NC_021531:Staphylococcus_aureus	NCBI_HR
1302	Vibrio_fischeri	NC_021531	NoInf	0.252683354923449	0.272544924332454	11.711762626962	0	NC_021531:Vibrio_fischeri	NCBI_HR
1303	Vibrio_cholerae	NC_021562	Inf	0.104765567710967	0.285952194318834	-3.2737822418401	1	NC_021562:Vibrio_cholerae	NCBI_HR
1304	Vibrio_fluvialis	NC_021562	NoInf	0.149504624815811	0.315026532045347	-5.63584223304567	0	NC_021562:Vibrio_fluvialis	NCBI_HR
1305	Vibrio_furnissii	NC_021562	NoInf	0.13363166863927	0.306875830978781	-6.38253286307555	0	NC_021562:Vibrio_furnissii	NCBI_HR
1306	Vibrio_metschnikovii	NC_021562	Inf	0.10342515709553	0.289607133606186	0.134015307729968	0	NC_021562:Vibrio_metschnikovii	NCBI_HR
1307	Vibrio_mimicus	NC_021562	Inf	0.120358451287306	0.295815768741437	-2.09286706668866	0	NC_021562:Vibrio_mimicus	NCBI_HR
1308	Vibrio_parahaemolyticus	NC_021562	NoInf	0.123427004370587	0.29492483996688	-1.02544493676346	0	NC_021562:Vibrio_parahaemolyticus	NCBI_HR
1309	Vibrio_vulnificus	NC_021562	Inf	0.108454820903312	0.289001352101148	-2.59285526428727	1	NC_021562:Vibrio_vulnificus	NCBI_HR
1310	Bacillus_cereus	NC_021783	NoInf	0.300942208769227	0.373716738994722	21.0344822813599	0	NC_021783:Bacillus_cereus	NCBI_HR
1311	Bacillus_subtilis	NC_021783	NoInf	0.233873959752095	0.298231740898358	12.8011481616036	0	NC_021783:Bacillus_subtilis	NCBI_HR
1312	Cronobacter_sakazakii	NC_021783	NoInf	0.139196372739208	0.204403789666134	-0.564739212850263	0	NC_021783:Cronobacter_sakazakii	NCBI_HR
1313	Enterococcus_faecalis	NC_021783	NoInf	0.257644904682956	0.329985529727308	18.6278872147562	0	NC_021783:Enterococcus_faecalis	NCBI_HR
1314	Escherichia_coli	NC_021783	NoInf	0.144147348922882	0.214634488327786	5.53802569999092	0	NC_021783:Escherichia_coli	NCBI_HR
1315	Listeria_innocua	NC_021783	NoInf	0.231261657673681	0.313975903845063	18.8694734999536	0	NC_021783:Listeria_innocua	NCBI_HR
1316	Listeria_monocytogenes	NC_021783	NoInf	0.223061346552625	0.310252617915104	18.2785135069493	0	NC_021783:Listeria_monocytogenes	NCBI_HR
1317	Pseudomonas_aeruginosa	NC_021783	NoInf	0.198141181503262	0.252940797578272	-10.1713397590324	0	NC_021783:Pseudomonas_aeruginosa	NCBI_HR
1318	Salmonella_enterica	NC_021783	Inf	0.131401494292805	0.207862515615034	4.34221090323111	0	NC_021783:Salmonella_enterica	NCBI_HR
1319	Shigella_boydii	NC_021783	NoInf	0.147459810421123	0.215865474747129	5.05305268169506	0	NC_021783:Shigella_boydii	NCBI_HR
1320	Shigella_flexneri	NC_021783	NoInf	0.145522687988155	0.214877025975892	5.41889164600064	0	NC_021783:Shigella_flexneri	NCBI_HR
1321	Staphylococcus_aureus	NC_021783	NoInf	0.272077810379884	0.348454610180657	23.4178760822943	0	NC_021783:Staphylococcus_aureus	NCBI_HR
1322	Staphylococcus_epidermidis	NC_021783	NoInf	0.359338792409769	0.395340169117993	24.0164199243793	0	NC_021783:Staphylococcus_epidermidis	NCBI_HR
1323	Vibrio_fischeri	NC_021783	NoInf	0.333966123298137	0.368088205804123	17.9628286119062	0	NC_021783:Vibrio_fischeri	NCBI_HR
1324	Bacillus_cereus	NC_021801	NoInf	0.242690154706622	0.32666157677277	-0.732439376068015	0	NC_021801:Bacillus_cereus	NCBI_HR
1325	Bacillus_subtilis	NC_021801	NoInf	0.267235983540109	0.364534931345293	-8.96577349582435	0	NC_021801:Bacillus_subtilis	NCBI_HR
1326	Enterococcus_faecalis	NC_021801	NoInf	0.184726788993252	0.291590428202569	-3.13903444267178	0	NC_021801:Enterococcus_faecalis	NCBI_HR
1327	Escherichia_coli	NC_021801	NoInf	0.23709303708813	0.348009776209251	-16.228895957437	0	NC_021801:Escherichia_coli	NCBI_HR
1328	Listeria_monocytogenes	NC_021801	NoInf	0.205607714708767	0.302658822930798	-3.48840815047862	0	NC_021801:Listeria_monocytogenes	NCBI_HR
1329	Pseudomonas_aeruginosa	NC_021801	NoInf	0.302755699249934	0.421881884435909	-31.9382614164604	0	NC_021801:Pseudomonas_aeruginosa	NCBI_HR
1330	Salmonella_enterica	NC_021801	NoInf	0.286521123516023	0.369481470810246	-17.4247107541969	0	NC_021801:Salmonella_enterica	NCBI_HR
1331	Staphylococcus_aureus	NC_021801	Inf	0.151050201492365	0.240177164954585	1.65095442486635	1	NC_021801:Staphylococcus_aureus	NCBI_HR
1332	Staphylococcus_epidermidis	NC_021801	Inf	0.172409820082673	0.250264779355878	2.24949826695133	1	NC_021801:Staphylococcus_epidermidis	NCBI_HR
1333	Staphylococcus_aureus	NC_022090	Inf	0.611768536183571	0.439258797468495	-2.91796459776672	1	NC_022090:Staphylococcus_aureus	NCBI_HR
1334	Staphylococcus_epidermidis	NC_022090	NoInf	0.53793416162345	0.384093050878111	-2.31942075568174	0	NC_022090:Staphylococcus_epidermidis	NCBI_HR
1335	Staphylococcus_haemolyticus	NC_022090	NoInf	0.565168075486469	0.400663265074259	-2.9551970758325	0	NC_022090:Staphylococcus_haemolyticus	NCBI_HR
1336	Xylella_fastidiosa	NC_022982	Inf	0.246754916978066	0.311679717058943	7.6247181750367	0	NC_022982:Xylella_fastidiosa	NCBI_HR
1337	Xylella_fastidiosa	NC_022987	Inf	0.270949501207452	0.32515534340077	10.4792490847227	0	NC_022987:Xylella_fastidiosa	NCBI_HR
1338	Bacillus_anthracis	NC_023007	Inf	0.259770663176149	0.25469095971081	-1.03691585072306	0	NC_023007:Bacillus_anthracis	NCBI_HR
1339	Bacillus_cereus	NC_023007	Inf	0.257038269490539	0.253413284700374	-0.951135850957478	0	NC_023007:Bacillus_cereus	NCBI_HR
1340	Bacillus_megaterium	NC_023007	NoInf	0.332820633032925	0.330006668655327	-3.95193228774906	0	NC_023007:Bacillus_megaterium	NCBI_HR
1341	Bacillus_sphaericus	NC_023007	NoInf	0.318474625711095	0.297832906450644	-4.66832502823845	0	NC_023007:Bacillus_sphaericus	NCBI_HR
1342	Bacillus_subtilis	NC_023007	NoInf	0.342570172689207	0.373460833258369	-9.18446997071381	0	NC_023007:Bacillus_subtilis	NCBI_HR
1343	Bacillus_thuringiensis	NC_023007	Inf	0.25165210303919	0.249549860959736	-0.947879675091919	0	NC_023007:Bacillus_thuringiensis	NCBI_HR
1344	Bacillus_weihenstephanensis	NC_023007	NoInf	0.265157343628282	0.259392753955697	-1.1704452660635	0	NC_023007:Bacillus_weihenstephanensis	NCBI_HR
1345	Enterococcus_faecalis	NC_023007	NoInf	0.293423522666017	0.302024209415785	-3.35773091756124	0	NC_023007:Enterococcus_faecalis	NCBI_HR
1346	Escherichia_coli	NC_023007	NoInf	0.439601631581675	0.429910247170314	-16.4475924323265	0	NC_023007:Escherichia_coli	NCBI_HR
1347	Lactococcus_lactis	NC_023007	NoInf	0.22465670190487	0.276242586331491	-0.675321175481585	0	NC_023007:Lactococcus_lactis	NCBI_HR
1348	Listeria_ivanovii	NC_023007	NoInf	0.298805503658647	0.291511649835978	-2.69348060142549	0	NC_023007:Listeria_ivanovii	NCBI_HR
1349	Listeria_monocytogenes	NC_023007	NoInf	0.345499062570911	0.318464014614214	-3.70710462536808	0	NC_023007:Listeria_monocytogenes	NCBI_HR
1350	Salmonella_enterica	NC_023007	NoInf	0.540588192792242	0.482374219446566	-17.6434072290863	0	NC_023007:Salmonella_enterica	NCBI_HR
1351	Staphylococcus_aureus	NC_023007	NoInf	0.220881016806574	0.238569405723908	1.43225794997689	0	NC_023007:Staphylococcus_aureus	NCBI_HR
1352	Staphylococcus_epidermidis	NC_023007	NoInf	0.161718482537926	0.216481282772923	2.03080179206187	0	NC_023007:Staphylococcus_epidermidis	NCBI_HR
1353	Streptococcus_salivarius	NC_023007	NoInf	0.138863789206118	0.231564854495185	-5.80994848320847	0	NC_023007:Streptococcus_salivarius	NCBI_HR
1354	Cronobacter_malonaticus	NC_023558	Inf	0.535142259162239	0.467887320357046	-4.36353582878106	0	NC_023558:Cronobacter_malonaticus	NCBI_HR
1355	Cronobacter_turicensis	NC_023558	Inf	0.543287792274711	0.473680817379098	-4.85887344049027	0	NC_023558:Cronobacter_turicensis	NCBI_HR
1356	Escherichia_coli	NC_023558	Inf	0.526605942801861	0.450259081560159	1.78823169279223	0	NC_023558:Escherichia_coli	NCBI_HR
1357	Salmonella_enterica	NC_023558	Inf	0.574801194205584	0.480478847125152	0.592416896032411	0	NC_023558:Salmonella_enterica	NCBI_HR
1358	Rhizobium_etli	NC_023566	NoInf	0.196062320210324	0.284827419310993	-13.3995262793794	0	NC_023566:Rhizobium_etli	NCBI_HR
1359	Rhizobium_gallicum	NC_023566	Inf	0.172936785879457	0.257708937455657	-12.1513564083132	0	NC_023566:Rhizobium_gallicum	NCBI_HR
1360	Rhizobium_leguminosarum	NC_023566	NoInf	0.194183250298325	0.28272979171765	-12.9483671941446	0	NC_023566:Rhizobium_leguminosarum	NCBI_HR
1361	Rhizobium_leucaenae	NC_023566	Inf	0.166779910799951	0.252918882882913	-11.4527120373552	0	NC_023566:Rhizobium_leucaenae	NCBI_HR
1362	Sinorhizobium_meliloti	NC_023566	NoInf	0.2097330748565	0.293257289031646	-14.8066168432469	0	NC_023566:Sinorhizobium_meliloti	NCBI_HR
1363	Lactobacillus_brevis	NC_023574	NoInf	0.307033216750745	0.346270604645427	-13.7430828733632	0	NC_023574:Lactobacillus_brevis	NCBI_HR
1364	Lactobacillus_plantarum	NC_023574	NoInf	0.357593552309468	0.371879950393436	-12.0662209331034	0	NC_023574:Lactobacillus_plantarum	NCBI_HR
1365	Lactococcus_lactis	NC_023574	Inf	0.101004068541144	0.172003516517966	-2.46659278894504	0	NC_023574:Lactococcus_lactis	NCBI_HR
1366	Staphylococcus_aureus	NC_023582	NoInf	0.318635887794942	0.28125160258355	-3.32240574586537	1	NC_023582:Staphylococcus_aureus	NCBI_HR
1367	Staphylococcus_epidermidis	NC_023582	Inf	0.24141031104275	0.244505047946095	-2.72386190378039	1	NC_023582:Staphylococcus_epidermidis	NCBI_HR
1368	Staphylococcus_haemolyticus	NC_023582	NoInf	0.288015598632237	0.271618211409793	-3.35963822393115	0	NC_023582:Staphylococcus_haemolyticus	NCBI_HR
1369	Staphylococcus_intermedius	NC_023582	NoInf	0.418937823699472	0.360412397019963	-7.78485302461332	0	NC_023582:Staphylococcus_intermedius	NCBI_HR
1370	Pseudomonas_syringae	NC_023601	Inf	0.254222903450343	0.313519508752211	-12.9829615897187	0	NC_023601:Pseudomonas_syringae	NCBI_HR
1371	Bacillus_pumilus	NC_023693	NoInf	0.233473594177697	0.289296299816245	-4.42212185592089	0	NC_023693:Bacillus_pumilus	NCBI_HR
1372	Bacillus_subtilis	NC_023693	NoInf	0.306460550938249	0.339903717618546	-6.07289379621074	0	NC_023693:Bacillus_subtilis	NCBI_HR
1373	Escherichia_coli	NC_023693	Inf	0.33298060736638	0.326963996734589	-13.3360162578234	0	NC_023693:Escherichia_coli	NCBI_HR
1374	Pseudomonas_putida	NC_023693	NoInf	0.229770838457181	0.334297011979872	-24.0896306285399	0	NC_023693:Pseudomonas_putida	NCBI_HR
1375	Rhodococcus_equi	NC_023694	Inf	0.136762369969688	0.216491969399673	-15.4918920201317	0	NC_023694:Rhodococcus_equi	NCBI_HR
1376	Rhodococcus_equi	NC_023706	Inf	0.149473854340153	0.239203100306386	-12.0990292509632	0	NC_023706:Rhodococcus_equi	NCBI_HR
1377	Rhodococcus_equi	NC_023722	Inf	0.0952734299258846	0.129306107150522	-1.66222814621145	0	NC_023722:Rhodococcus_equi	NCBI_HR
1378	Rhodococcus_equi	NC_023735	Inf	0.139158817359641	0.215556782132642	-15.3462210110437	0	NC_023735:Rhodococcus_equi	NCBI_HR
1379	Pseudomonas_aeruginosa	NC_024123	Inf	0.0809015296013136	0.139870402106094	-6.19246940591838	1	NC_024123:Pseudomonas_aeruginosa	NCBI_HR
1380	Pseudomonas_aeruginosa	NC_024140	Inf	0.225953174177095	0.246846004853196	-11.5830677963971	0	NC_024140:Pseudomonas_aeruginosa	NCBI_HR
1381	Anabaena_variabilis	NC_024358	Inf	0.570243148083327	0.446875135455592	4.12324499204892	0	NC_024358:Anabaena_variabilis	NCBI_HR
1382	Nostoc_linckia	NC_024358	Inf	0.622003279522148	0.487125695110645	2.15598177047337	0	NC_024358:Nostoc_linckia	NCBI_HR
1383	Leuconostoc_mesenteroides	NC_024378	Inf	0.242030252796914	0.322104068885215	-1.65217083499527	0	NC_024378:Leuconostoc_mesenteroides	NCBI_HR
1384	Leuconostoc_pseudomesenteroides	NC_024378	NoInf	0.24204729780754	0.326102661471752	-2.99939674616893	0	NC_024378:Leuconostoc_pseudomesenteroides	NCBI_HR
1385	Leuconostoc_mesenteroides	NC_024380	NoInf	0.130759631208058	0.28076893487006	-1.23963930877465	0	NC_024380:Leuconostoc_mesenteroides	NCBI_HR
1386	Leuconostoc_pseudomesenteroides	NC_024380	Inf	0.135766420033629	0.278563141148311	-2.58686521994832	1	NC_024380:Leuconostoc_pseudomesenteroides	NCBI_HR
1387	Leuconostoc_mesenteroides	NC_024385	NoInf	0.116570946686042	0.260644630653481	-1.06753196928533	0	NC_024385:Leuconostoc_mesenteroides	NCBI_HR
1388	Leuconostoc_pseudomesenteroides	NC_024385	Inf	0.119102822426425	0.257595671967366	-2.414757880459	1	NC_024385:Leuconostoc_pseudomesenteroides	NCBI_HR
1389	Leuconostoc_mesenteroides	NC_024386	Inf	0.183236947506842	0.288058203183575	-1.51334054529292	0	NC_024386:Leuconostoc_mesenteroides	NCBI_HR
1390	Leuconostoc_pseudomesenteroides	NC_024386	NoInf	0.18113760584677	0.291760165055509	-2.86056645646659	0	NC_024386:Leuconostoc_pseudomesenteroides	NCBI_HR
1391	Leuconostoc_mesenteroides	NC_024388	Inf	0.248017451999625	0.325362628941685	-1.73254928066542	0	NC_024388:Leuconostoc_mesenteroides	NCBI_HR
1392	Leuconostoc_pseudomesenteroides	NC_024388	NoInf	0.249136108470196	0.330467836956979	-3.07977519183909	0	NC_024388:Leuconostoc_pseudomesenteroides	NCBI_HR
1393	Leuconostoc_mesenteroides	NC_024389	Inf	0.242599836266447	0.323584115718986	-1.69002829177233	0	NC_024389:Leuconostoc_mesenteroides	NCBI_HR
1394	Leuconostoc_pseudomesenteroides	NC_024389	NoInf	0.243434866611038	0.327843154980037	-3.037254202946	1	NC_024389:Leuconostoc_pseudomesenteroides	NCBI_HR
1395	Leuconostoc_mesenteroides	NC_024390	NoInf	0.126007278489441	0.270899126807553	-0.925727160980919	0	NC_024390:Leuconostoc_mesenteroides	NCBI_HR
1396	Leuconostoc_pseudomesenteroides	NC_024390	Inf	0.13063208748044	0.268949937624688	-2.27295307215459	1	NC_024390:Leuconostoc_pseudomesenteroides	NCBI_HR
1397	Lactobacillus_delbrueckii	NC_025415	Inf	0.171777515751314	0.288054344915776	-8.4030500967917	1	NC_025415:Lactobacillus_delbrueckii	NCBI_HR
1398	Lactobacillus_delbrueckii	NC_025420	Inf	0.171384091359662	0.298272747599334	-8.5678010469411	1	NC_025420:Lactobacillus_delbrueckii	NCBI_HR
1399	Lactobacillus_delbrueckii	NC_025421	Inf	0.188395214534075	0.306105590700384	-8.41387271204582	1	NC_025421:Lactobacillus_delbrueckii	NCBI_HR
1400	Bacillus_anthracis	NC_025423	Inf	0.607826883147133	0.491314949041283	5.4997922821501	0	NC_025423:Bacillus_anthracis	NCBI_HR
1401	Bacillus_cereus	NC_025423	Inf	0.595635737421619	0.485400953618021	5.58557228191569	0	NC_025423:Bacillus_cereus	NCBI_HR
1402	Bacillus_megaterium	NC_025423	NoInf	0.597888082810608	0.509000577319503	2.58477584512411	0	NC_025423:Bacillus_megaterium	NCBI_HR
1403	Bacillus_subtilis	NC_025423	NoInf	0.683147117789685	0.585718014083653	-2.64776183784065	0	NC_025423:Bacillus_subtilis	NCBI_HR
1404	Bacillus_thuringiensis	NC_025423	Inf	0.590681791479173	0.481807832600114	5.58882845778125	0	NC_025423:Bacillus_thuringiensis	NCBI_HR
1405	Bacillus_weihenstephanensis	NC_025423	NoInf	0.605390530007022	0.490572924026576	5.36626286680966	0	NC_025423:Bacillus_weihenstephanensis	NCBI_HR
1406	Enterococcus_faecalis	NC_025423	NoInf	0.658445801399454	0.548319498034683	3.17897721531192	0	NC_025423:Enterococcus_faecalis	NCBI_HR
1407	Escherichia_coli	NC_025423	NoInf	0.738707220555876	0.596396137339512	-9.91088429945333	0	NC_025423:Escherichia_coli	NCBI_HR
1408	Lactococcus_lactis	NC_025423	NoInf	0.556011450111726	0.4906574069515	5.86138695739158	0	NC_025423:Lactococcus_lactis	NCBI_HR
1409	Listeria_ivanovii	NC_025423	NoInf	0.642305522595667	0.532953810307083	3.84322753144767	0	NC_025423:Listeria_ivanovii	NCBI_HR
1410	Listeria_monocytogenes	NC_025423	NoInf	0.700669033006283	0.572611675836113	2.82960350750508	0	NC_025423:Listeria_monocytogenes	NCBI_HR
1411	Salmonella_enterica	NC_025423	NoInf	0.778087885288075	0.620367513467052	-11.1066990962131	0	NC_025423:Salmonella_enterica	NCBI_HR
1412	Staphylococcus_aureus	NC_025423	NoInf	0.596511240960846	0.479468909675798	7.96896608285005	0	NC_025423:Staphylococcus_aureus	NCBI_HR
1413	Staphylococcus_epidermidis	NC_025423	NoInf	0.507223308440248	0.42655197249523	8.56750992493503	0	NC_025423:Staphylococcus_epidermidis	NCBI_HR
1414	Streptococcus_salivarius	NC_025423	NoInf	0.379333090571121	0.359202002964671	0.726759649664693	0	NC_025423:Streptococcus_salivarius	NCBI_HR
1415	Rhizobium_etli	NC_025427	NoInf	0.0182878092445745	0.057789583225343	0.577762097153844	1	NC_025427:Rhizobium_etli	NCBI_HR
1416	Rhizobium_gallicum	NC_025427	NoInf	0.0206662621183712	0.059768562936576	1.82593196822005	1	NC_025427:Rhizobium_gallicum	NCBI_HR
1417	Rhizobium_leguminosarum	NC_025427	Inf	0.0179710771744643	0.058306565137253	1.0289211823887	1	NC_025427:Rhizobium_leguminosarum	NCBI_HR
1418	Sinorhizobium_meliloti	NC_025427	NoInf	0.0200343402377869	0.0603773945801815	-0.829328466713598	1	NC_025427:Sinorhizobium_meliloti	NCBI_HR
1419	Escherichia_coli	NC_025430	Inf	0.0671975889097953	0.14066708699596	2.57661923186448	0	NC_025430:Escherichia_coli	NCBI_HR
1420	Yersinia_aldovae	NC_025451	NoInf	0.440074221781068	0.411713314708872	3.00959149854784	0	NC_025451:Yersinia_aldovae	NCBI_HR
1421	Yersinia_bercovieri	NC_025451	NoInf	0.435628761662527	0.412692967847033	1.63359706921674	0	NC_025451:Yersinia_bercovieri	NCBI_HR
1422	Yersinia_enterocolitica	NC_025451	Inf	0.437126560742177	0.415369712923194	3.42452462334759	0	NC_025451:Yersinia_enterocolitica	NCBI_HR
1423	Yersinia_frederiksenii	NC_025451	NoInf	0.452480742904692	0.423415991293082	3.2953536073203	0	NC_025451:Yersinia_frederiksenii	NCBI_HR
1424	Yersinia_intermedia	NC_025451	NoInf	0.433918754656537	0.411379406375564	3.22725208501396	0	NC_025451:Yersinia_intermedia	NCBI_HR
1425	Yersinia_kristensenii	NC_025451	NoInf	0.453209510561234	0.424165122144992	3.29449840734001	0	NC_025451:Yersinia_kristensenii	NCBI_HR
1426	Yersinia_pseudotuberculosis	NC_025451	NoInf	0.452747372592363	0.420892047795933	3.15844818708593	0	NC_025451:Yersinia_pseudotuberculosis	NCBI_HR
1427	Yersinia_rohdei	NC_025451	NoInf	0.455435432257324	0.427464498498234	3.66550330096891	0	NC_025451:Yersinia_rohdei	NCBI_HR
1428	Yersinia_ruckeri	NC_025451	NoInf	0.432193674546199	0.408542909149785	3.08165119620111	0	NC_025451:Yersinia_ruckeri	NCBI_HR
1429	Escherichia_coli	NC_025829	NoInf	0.141419223530931	0.249272498096171	-15.2259513284051	1	NC_025829:Escherichia_coli	NCBI_HR
1430	Shigella_boydii	NC_025829	NoInf	0.135304101616373	0.247928550221364	-15.7109243467009	1	NC_025829:Shigella_boydii	NCBI_HR
1431	Shigella_flexneri	NC_025829	Inf	0.137070888088476	0.247730400870538	-15.3450853823953	1	NC_025829:Shigella_flexneri	NCBI_HR
1432	Shigella_sonnei	NC_025829	Inf	0.135035888977192	0.247385205387836	-15.5070011031453	1	NC_025829:Shigella_sonnei	NCBI_HR
1433	Escherichia_coli	NC_026010	NoInf	0.0929870925401647	0.197614041433588	-5.32747477060266	0	NC_026010:Escherichia_coli	NCBI_HR
1434	Shigella_boydii	NC_026010	NoInf	0.0945094075999963	0.201021119268506	-5.81244778889852	0	NC_026010:Shigella_boydii	NCBI_HR
1435	Shigella_flexneri	NC_026010	Inf	0.0935235559461514	0.198391211682294	-5.44660882459294	0	NC_026010:Shigella_flexneri	NCBI_HR
1436	Shigella_sonnei	NC_026010	NoInf	0.0951772887552841	0.199996123938792	-5.60852454534288	0	NC_026010:Shigella_sonnei	NCBI_HR
1437	Pseudomonas_aeruginosa	NC_026586	Inf	0.0879371050997186	0.17680472486832	-10.8122683353983	1	NC_026586:Pseudomonas_aeruginosa	NCBI_HR
1438	Pseudomonas_aeruginosa	NC_026587	Inf	0.274313105075299	0.275215065256637	-11.8024562642394	1	NC_026587:Pseudomonas_aeruginosa	NCBI_HR
1439	Pseudomonas_aeruginosa	NC_026594	Inf	0.207515673774035	0.242375487708249	-2.9815345420673	0	NC_026594:Pseudomonas_aeruginosa	NCBI_HR
1440	Pseudomonas_aeruginosa	NC_026599	Inf	0.411888848838666	0.366879118159323	-14.1264738991311	0	NC_026599:Pseudomonas_aeruginosa	NCBI_HR
1441	Pseudomonas_aeruginosa	NC_026600	Inf	0.0914812399750563	0.178733682115588	-11.5773101790834	1	NC_026600:Pseudomonas_aeruginosa	NCBI_HR
1442	Pseudomonas_aeruginosa	NC_026601	Inf	0.0599109446493675	0.139811998089157	-2.40007110397394	1	NC_026601:Pseudomonas_aeruginosa	NCBI_HR
1443	Pseudomonas_aeruginosa	NC_026602	Inf	0.162330174246459	0.214086821602447	-4.13416634646143	0	NC_026602:Pseudomonas_aeruginosa	NCBI_HR
1444	Escherichia_coli	NC_026607	NoInf	0.133607505776035	0.231563181119627	-13.9087210162195	1	NC_026607:Escherichia_coli	NCBI_HR
1445	Listeria_monocytogenes	NC_026607	NoInf	0.0931918458708668	0.183499355189254	-1.16823320926111	0	NC_026607:Listeria_monocytogenes	NCBI_HR
1446	Pseudomonas_fluorescens	NC_026607	NoInf	0.172305495053697	0.298438188337976	-23.4557871533484	0	NC_026607:Pseudomonas_fluorescens	NCBI_HR
1447	Pseudomonas_putrefaciens	NC_026607	NoInf	0.203169814424794	0.291778657133197	-7.58993679271435	0	NC_026607:Pseudomonas_putrefaciens	NCBI_HR
1448	Pseudomonas_taetrolens	NC_026607	NoInf	0.148340204334773	0.27666269654365	-21.4109619606718	0	NC_026607:Pseudomonas_taetrolens	NCBI_HR
1449	Salmonella_enterica	NC_026607	Inf	0.173424200948874	0.250111757344937	-15.1045358129793	1	NC_026607:Salmonella_enterica	NCBI_HR
1450	Staphylococcus_aureus	NC_026607	NoInf	0.156891081422051	0.227170500836893	3.97112936608386	0	NC_026607:Staphylococcus_aureus	NCBI_HR
1451	Vibrio_parahaemolyticus	NC_026607	NoInf	0.134458986400953	0.229405009498142	-8.45364573320703	1	NC_026607:Vibrio_parahaemolyticus	NCBI_HR
1452	Vibrio_cholerae	NC_027118	Inf	0.122362946411222	0.24608011419875	3.24298498615914	0	NC_027118:Vibrio_cholerae	NCBI_HR
1453	Rhizobium_etli	NC_027296	Inf	0.0659544683324827	0.162959607301314	-4.89326056073789	0	NC_027296:Rhizobium_etli	NCBI_HR
1454	Bacillus_cereus	NC_027352	Inf	0.530057824506529	0.405244036867955	4.38383588618388	0	NC_027352:Bacillus_cereus	NCBI_HR
1455	Bacillus_licheniformis	NC_027352	NoInf	0.670740541298623	0.556486315769569	-6.19464534213611	0	NC_027352:Bacillus_licheniformis	NCBI_HR
1456	Bacillus_megaterium	NC_027352	NoInf	0.572153131655732	0.455616793745568	1.3830394493923	0	NC_027352:Bacillus_megaterium	NCBI_HR
1457	Bacillus_pumilus	NC_027352	NoInf	0.602688689147418	0.495443357278732	-2.1987262932826	0	NC_027352:Bacillus_pumilus	NCBI_HR
1458	Bacillus_sphaericus	NC_027352	NoInf	0.630115716570976	0.479440299382254	0.66664670890291	0	NC_027352:Bacillus_sphaericus	NCBI_HR
1459	Bacillus_subtilis	NC_027352	NoInf	0.665728225778853	0.547668899419402	-3.84949823357245	0	NC_027352:Bacillus_subtilis	NCBI_HR
1460	Bacillus_thuringiensis	NC_027352	Inf	0.525894402454302	0.401959304695853	4.38709206204944	0	NC_027352:Bacillus_thuringiensis	NCBI_HR
1461	Bacillus_weihenstephanensis	NC_027352	Inf	0.546300139715247	0.415314954351631	4.16452647107786	0	NC_027352:Bacillus_weihenstephanensis	NCBI_HR
1462	Cronobacter_sakazakii	NC_027352	NoInf	0.710815955967777	0.584240800013337	-17.2153856080263	0	NC_027352:Cronobacter_sakazakii	NCBI_HR
1463	Escherichia_coli	NC_027352	NoInf	0.694025081862825	0.568732593603446	-11.1126206951851	0	NC_027352:Escherichia_coli	NCBI_HR
1464	Listeria_monocytogenes	NC_027352	NoInf	0.623318714602752	0.495867110807976	1.62786711177328	0	NC_027352:Listeria_monocytogenes	NCBI_HR
1465	Salmonella_enterica	NC_027352	NoInf	0.743060906473989	0.596430682493244	-12.308435491945	0	NC_027352:Salmonella_enterica	NCBI_HR
1466	Staphylococcus_aureus	NC_027352	NoInf	0.597136326004387	0.451295226814555	6.76722968711825	0	NC_027352:Staphylococcus_aureus	NCBI_HR
1467	Escherichia_coli	NC_027375	NoInf	0.37176586902296	0.372198198248829	11.6720457735354	0	NC_027375:Escherichia_coli	NCBI_HR
1468	Listeria_monocytogenes	NC_027375	NoInf	0.439045031659867	0.440609556276959	24.4125335804938	0	NC_027375:Listeria_monocytogenes	NCBI_HR
1469	Proteus_mirabilis	NC_027375	NoInf	0.459760948632163	0.442215885727918	23.6764218872836	0	NC_027375:Proteus_mirabilis	NCBI_HR
1470	Pseudomonas_aeruginosa	NC_027375	Inf	0.157188251341424	0.208897599538353	-4.03731968548795	0	NC_027375:Pseudomonas_aeruginosa	NCBI_HR
1471	Salmonella_enterica	NC_027375	NoInf	0.427669511606763	0.396367281116787	10.4762309767756	0	NC_027375:Salmonella_enterica	NCBI_HR
1472	Staphylococcus_aureus	NC_027375	NoInf	0.320240650766257	0.392131894022167	29.5518961558388	0	NC_027375:Staphylococcus_aureus	NCBI_HR
1473	Escherichia_coli	NC_027387	Inf	0.515393278282027	0.457272024417272	-1.95051739313516	0	NC_027387:Escherichia_coli	NCBI_HR
1474	Salmonella_enterica	NC_027387	Inf	0.562338332888619	0.485606949237065	-3.14633218989498	0	NC_027387:Salmonella_enterica	NCBI_HR
1475	Shigella_boydii	NC_027387	NoInf	0.50111312871128	0.450548854309437	-2.43549041143103	0	NC_027387:Shigella_boydii	NCBI_HR
1476	Shigella_dysentriae	NC_027387	Inf	0.509754962641477	0.455014701450684	-2.42980152947659	0	NC_027387:Shigella_dysentriae	NCBI_HR
1477	Shigella_sonnei	NC_027387	Inf	0.51161325700639	0.455222232756231	-2.23156716787539	0	NC_027387:Shigella_sonnei	NCBI_HR
1478	Bacillus_subtilis	NC_027388	NoInf	0.395277162867665	0.395625695896329	11.3729323160715	0	NC_027388:Bacillus_subtilis	NCBI_HR
1479	Escherichia_coli	NC_027388	NoInf	0.449685133718428	0.397887161049333	4.10980985445885	0	NC_027388:Escherichia_coli	NCBI_HR
1480	Klebsiella_pneumoniae	NC_027388	NoInf	0.475953042949758	0.408696661848776	-2.61693995761286	0	NC_027388:Klebsiella_pneumoniae	NCBI_HR
1481	Pseudomonas_aeruginosa	NC_027388	Inf	0.226098258475324	0.24462684237937	-11.5995556045645	0	NC_027388:Pseudomonas_aeruginosa	NCBI_HR
1482	Salmonella_enterica	NC_027388	NoInf	0.55102350976176	0.464050349204208	2.91399505769903	0	NC_027388:Salmonella_enterica	NCBI_HR
1483	Staphylococcus_aureus	NC_027388	NoInf	0.310204220213591	0.348712232763119	21.9896602367622	0	NC_027388:Staphylococcus_aureus	NCBI_HR
1484	Achromobacter_xylosoxidans	NC_028695	NoInf	0.141244226719774	0.253148826469314	-15.4409960445365	0	NC_028695:Achromobacter_xylosoxidans	NCBI_HR
1485	Acinetobacter_baumannii	NC_028695	NoInf	0.238392030528154	0.329417469699172	13.0093238418216	0	NC_028695:Acinetobacter_baumannii	NCBI_HR
1486	Citrobacter_freundii	NC_028695	NoInf	0.0875127137589636	0.180375294613329	0.27570462166728	0	NC_028695:Citrobacter_freundii	NCBI_HR
1487	Enterobacter_aerogenes	NC_028695	Inf	0.0601405916951491	0.16952001242678	-2.87505121704519	0	NC_028695:Enterobacter_aerogenes	NCBI_HR
1488	Enterobacter_cloacae	NC_028695	NoInf	0.0896194213852654	0.189368579787188	-3.68603228681701	0	NC_028695:Enterobacter_cloacae	NCBI_HR
1489	Enterobacter_sakazakii	NC_028695	NoInf	0.0683015692357907	0.175804431277453	-4.90113091635813	0	NC_028695:Enterobacter_sakazakii	NCBI_HR
1490	Escherichia_coli	NC_028695	NoInf	0.081379530518369	0.176302050968735	1.20163399648306	0	NC_028695:Escherichia_coli	NCBI_HR
1491	Pseudomonas_aeruginosa	NC_028695	NoInf	0.209145347287685	0.280454474280185	-14.5077314625403	0	NC_028695:Pseudomonas_aeruginosa	NCBI_HR
1492	Raoultella_ornithinolytica	NC_028695	NoInf	0.0783106695483045	0.182344384710926	-3.91216607118822	0	NC_028695:Raoultella_ornithinolytica	NCBI_HR
1493	Serratia_marcescens	NC_028695	NoInf	0.0787509761233142	0.208646201140567	-7.68196918809473	0	NC_028695:Serratia_marcescens	NCBI_HR
1494	Shigella_sonnei	NC_028695	NoInf	0.0886416018749361	0.180030182394079	0.920584221742835	0	NC_028695:Shigella_sonnei	NCBI_HR
1495	Vibrio_parahaemolyticus	NC_028695	NoInf	0.208962528219107	0.292093899597612	6.65670927949555	0	NC_028695:Vibrio_parahaemolyticus	NCBI_HR
1496	Pseudomonas_aeruginosa	NC_028745	Inf	0.0899266855276309	0.179010657898672	-11.5616178446332	0	NC_028745:Pseudomonas_aeruginosa	NCBI_HR
1497	Bacillus_borstelensis	NC_028758	NoInf	0.0788062336909266	0.207345454147341	-10.0465555807057	0	NC_028758:Bacillus_borstelensis	NCBI_HR
1498	Bacillus_licheniformis	NC_028758	NoInf	0.0951564112432771	0.218181947565685	-4.00808414038451	0	NC_028758:Bacillus_licheniformis	NCBI_HR
1499	Bacillus_megaterium	NC_028758	NoInf	0.104956229881725	0.226539420310886	3.5696006511439	0	NC_028758:Bacillus_megaterium	NCBI_HR
1500	Bacillus_pumilus	NC_028758	NoInf	0.077761725567154	0.204072884393302	-0.0121650915309957	0	NC_028758:Bacillus_pumilus	NCBI_HR
1501	Bacillus_subtilis	NC_028758	NoInf	0.0735438056190995	0.202077223432583	-1.66293703182085	0	NC_028758:Bacillus_subtilis	NCBI_HR
1502	Brevibacillus_brevis	NC_028758	Inf	0.0851328831641758	0.203371897279923	-5.59248618628872	0	NC_028758:Brevibacillus_brevis	NCBI_HR
1503	Brevibacillus_laterosporus	NC_028758	NoInf	0.0686472419239237	0.201234449466519	0.516065413198213	0	NC_028758:Brevibacillus_laterosporus	NCBI_HR
1504	Delftia_acidovorans	NC_028758	NoInf	0.273510132803068	0.365129091824953	-24.631907332375	0	NC_028758:Delftia_acidovorans	NCBI_HR
1505	Enterococcus_faecalis	NC_028758	NoInf	0.106371053862667	0.239113723930103	4.16380202133172	0	NC_028758:Enterococcus_faecalis	NCBI_HR
1506	Gluconobacter_oxydans	NC_028758	NoInf	0.196834806949138	0.305219624988581	-19.2220828197139	0	NC_028758:Gluconobacter_oxydans	NCBI_HR
1507	Janthinobacterium_lividum	NC_028758	NoInf	0.263105106084397	0.342895722615268	-20.4092103368271	0	NC_028758:Janthinobacterium_lividum	NCBI_HR
1508	Kocuria_rosea	NC_028758	NoInf	0.459717074535664	0.482223964247607	-30.9116654830653	0	NC_028758:Kocuria_rosea	NCBI_HR
1509	Lactobacillus_crispatus	NC_028758	NoInf	0.164421088074358	0.284171748054231	4.56906401455172	0	NC_028758:Lactobacillus_crispatus	NCBI_HR
1510	Paenibacillus_alvei	NC_028758	Inf	0.204570284594482	0.29229790181224	-4.91477867053853	0	NC_028758:Paenibacillus_alvei	NCBI_HR
1511	Paenibacillus_amylolyticus	NC_028758	NoInf	0.11777124856546	0.232647626055723	-3.84436675849251	0	NC_028758:Paenibacillus_amylolyticus	NCBI_HR
1512	Paenibacillus_apiarius	NC_028758	NoInf	0.189276107634391	0.276770034380612	-8.64971848600921	0	NC_028758:Paenibacillus_apiarius	NCBI_HR
1513	Paenibacillus_castaneae	NC_028758	Inf	0.169250833351272	0.271825518625474	-2.88234086987284	0	NC_028758:Paenibacillus_castaneae	NCBI_HR
1514	Paenibacillus_elgii	NC_028758	NoInf	0.178032127302423	0.27922565137141	-11.5647075925942	0	NC_028758:Paenibacillus_elgii	NCBI_HR
1515	Paenibacillus_fonticola	NC_028758	NoInf	0.125295454405776	0.24402866530269	-5.83380186888885	0	NC_028758:Paenibacillus_fonticola	NCBI_HR
1516	Paenibacillus_lactis	NC_028758	Inf	0.159234289152729	0.267155822273721	-9.99202878279197	0	NC_028758:Paenibacillus_lactis	NCBI_HR
1517	Paenibacillus_lautus	NC_028758	NoInf	0.143229623133208	0.251783213362331	-9.32614127677178	0	NC_028758:Paenibacillus_lautus	NCBI_HR
1518	Paenibacillus_humicus	NC_028758	Inf	0.193327311018077	0.291524389325685	-16.2220395875777	0	NC_028758:Paenibacillus_humicus	NCBI_HR
1519	Paenibacillus_larvae	NC_028758	Inf	0.0510340496524179	0.184135614967892	-2.46469244984125	1	NC_028758:Paenibacillus_larvae	NCBI_HR
1520	Paenibacillus_nanensis	NC_028758	NoInf	0.218280260621916	0.303027006956251	-10.7759131452765	0	NC_028758:Paenibacillus_nanensis	NCBI_HR
1521	Paenibacillus_pabuli	NC_028758	NoInf	0.128553680570268	0.24184032200228	-4.42569290060625	0	NC_028758:Paenibacillus_pabuli	NCBI_HR
1522	Paenibacillus_peoriae	NC_028758	NoInf	0.0887535801976976	0.21123305350638	-3.87555229989013	0	NC_028758:Paenibacillus_peoriae	NCBI_HR
1523	Paenibacillus_polymyxa	NC_028758	NoInf	0.0889893947277497	0.211630881137896	-3.39358096424063	0	NC_028758:Paenibacillus_polymyxa	NCBI_HR
1524	Paenibacillus_popilliae	NC_028758	NoInf	0.177215577012651	0.274688558797624	-9.19346737480474	0	NC_028758:Paenibacillus_popilliae	NCBI_HR
1525	Pedobacter_africanus	NC_028758	NoInf	0.136348629889532	0.263371275806546	-1.56399791903101	0	NC_028758:Pedobacter_africanus	NCBI_HR
1526	Planomicrobium_okeanokoites	NC_028758	NoInf	0.0984263798012806	0.221874957250087	-3.56166533115081	0	NC_028758:Planomicrobium_okeanokoites	NCBI_HR
1527	Pseudomonas_fluorescens	NC_028758	NoInf	0.258975304184074	0.348310367568543	-18.4731256305624	0	NC_028758:Pseudomonas_fluorescens	NCBI_HR
1528	Ralstonia_pickettii	NC_028758	NoInf	0.347812134321076	0.392384786091821	-24.0605637578745	0	NC_028758:Ralstonia_pickettii	NCBI_HR
1529	Saccharibacter_floricola	NC_028758	NoInf	0.13806398712076	0.261166772341299	-9.37684543622557	0	NC_028758:Saccharibacter_floricola	NCBI_HR
1530	Salmonella_enterica	NC_028758	NoInf	0.257801857812203	0.322234636860183	-10.1218742901934	0	NC_028758:Salmonella_enterica	NCBI_HR
1531	Staphylococcus_pasteuri	NC_028758	NoInf	0.206745786380582	0.336053790271113	10.2042611657018	0	NC_028758:Staphylococcus_pasteuri	NCBI_HR
1532	Streptococcus_salivarius	NC_028758	NoInf	0.156900702383985	0.270817392866862	1.71158445568449	0	NC_028758:Streptococcus_salivarius	NCBI_HR
1533	Streptomyces_griseus	NC_028758	NoInf	0.463345505116023	0.462734589801569	-30.3830582470425	0	NC_028758:Streptomyces_griseus	NCBI_HR
1534	Aeromonas_hydrophila	NC_028795	NoInf	0.320833706160048	0.393167339800515	-10.7775133515013	0	NC_028795:Aeromonas_hydrophila	NCBI_HR
1535	Aeromonas_salmonicida	NC_028795	NoInf	0.331257293865706	0.387692193032871	-7.75421454099387	0	NC_028795:Aeromonas_salmonicida	NCBI_HR
1536	Citrobacter_freundii	NC_028795	NoInf	0.429245892254954	0.40833152601547	-0.925448376476488	0	NC_028795:Citrobacter_freundii	NCBI_HR
1537	Enterococcus_faecalis	NC_028795	NoInf	0.424982639473269	0.432506370531644	13.0903425131045	0	NC_028795:Enterococcus_faecalis	NCBI_HR
1538	Enterococcus_faecium	NC_028795	NoInf	0.395296853738796	0.444471913141883	12.6199363842002	0	NC_028795:Enterococcus_faecium	NCBI_HR
1539	Escherichia_coli	NC_028795	Inf	0.442640052512982	0.415027300409829	0.00048099833929171	0	NC_028795:Escherichia_coli	NCBI_HR
1540	Klebsiella_pneumoniae	NC_028795	NoInf	0.470852108790669	0.440418340809796	-6.72626881373242	1	NC_028795:Klebsiella_pneumoniae	NCBI_HR
1541	Listeria_innocua	NC_028795	NoInf	0.454619311390007	0.453176659902195	13.331928798302	0	NC_028795:Listeria_innocua	NCBI_HR
1542	Listeria_monocytogenes	NC_028795	NoInf	0.461529580466516	0.455615753707095	12.7409688052977	0	NC_028795:Listeria_monocytogenes	NCBI_HR
1543	Photobacterium_damselae	NC_028795	NoInf	0.344741808125267	0.379441615223885	9.74124037664556	0	NC_028795:Photobacterium_damselae	NCBI_HR
1544	Proteus_mirabilis	NC_028795	Inf	0.471723606356137	0.44082159111123	12.0048571120875	0	NC_028795:Proteus_mirabilis	NCBI_HR
1545	Proteus_vulgaris	NC_028795	NoInf	0.402494911057143	0.406207227322319	12.8478828332034	0	NC_028795:Proteus_vulgaris	NCBI_HR
1546	Pseudomonas_aeruginosa	NC_028795	NoInf	0.304921963050748	0.400890794027846	-15.7088844606841	0	NC_028795:Pseudomonas_aeruginosa	NCBI_HR
1547	Pseudomonas_fluorescens	NC_028795	NoInf	0.340317512163071	0.396463496807777	-9.54658513878959	0	NC_028795:Pseudomonas_fluorescens	NCBI_HR
1548	Pseudomonas_gingeri	NC_028795	NoInf	0.33103253795965	0.409471654961215	-11.8671491701952	0	NC_028795:Pseudomonas_gingeri	NCBI_HR
1549	Pseudomonas_putida	NC_028795	NoInf	0.299366409813088	0.378000568238239	-10.7531333723772	0	NC_028795:Pseudomonas_putida	NCBI_HR
1550	Pseudomonas_segetis	NC_028795	NoInf	0.341088536330629	0.383542772824854	-5.94409847887244	0	NC_028795:Pseudomonas_segetis	NCBI_HR
1551	Salmonella_enterica	NC_028795	Inf	0.508842600325192	0.452975342360043	-1.19533379842053	0	NC_028795:Salmonella_enterica	NCBI_HR
1552	Shigella_flexneri	NC_028795	Inf	0.432192807139682	0.409676400625176	-0.118653055650995	0	NC_028795:Shigella_flexneri	NCBI_HR
1553	Staphylococcus_aureus	NC_028795	NoInf	0.360332581254194	0.407115076191201	17.8803313806427	0	NC_028795:Staphylococcus_aureus	NCBI_HR
1554	Vibrio_anguillarum	NC_028795	NoInf	0.375127346025863	0.3929533236321	6.73071634590131	0	NC_028795:Vibrio_anguillarum	NCBI_HR
1555	Vibrio_fischeri	NC_028795	NoInf	0.312605604498882	0.370621749040409	12.4252839102546	0	NC_028795:Vibrio_fischeri	NCBI_HR
1556	Vibrio_parahaemolyticus	NC_028795	NoInf	0.325215526522013	0.363830538032776	5.45555628135178	0	NC_028795:Vibrio_parahaemolyticus	NCBI_HR
1557	Pseudomonas_aeruginosa	NC_028836	Inf	0.160903593570965	0.212636614625575	-4.28442316937349	1	NC_028836:Pseudomonas_aeruginosa	NCBI_HR
1558	Staphylococcus_aureus	NC_028862	Inf	0.124644148549461	0.206408744151666	0.82569103910042	1	NC_028862:Staphylococcus_aureus	NCBI_HR
1559	Staphylococcus_xylosis	NC_028862	Inf	0.132294047744678	0.216294881893563	0.841777701735325	1	NC_028862:Staphylococcus_xylosis	NCBI_HR
1560	Citrobacter_freundii	NC_028880	Inf	0.420207979892663	0.410482919570937	-1.41802139631634	0	NC_028880:Citrobacter_freundii	NCBI_HR
1561	Pseudomonas_aeruginosa	NC_028885	Inf	0.226433015594272	0.245010829951445	-11.5266120694177	0	NC_028885:Pseudomonas_aeruginosa	NCBI_HR
1562	Achromobacter_xylosoxidans	NC_028908	Inf	0.254026053926396	0.265159367972974	-12.2108421669066	0	NC_028908:Achromobacter_xylosoxidans	NCBI_HR
1563	Acinetobacter_baumannii	NC_028908	NoInf	0.301745744327741	0.307644858760782	16.2394777194516	0	NC_028908:Acinetobacter_baumannii	NCBI_HR
1564	Citrobacter_freundii	NC_028908	NoInf	0.360232123309978	0.350847385923527	3.50585849929723	0	NC_028908:Citrobacter_freundii	NCBI_HR
1565	Enterobacter_aerogenes	NC_028908	NoInf	0.447323526831861	0.405425353631507	0.355102660584762	0	NC_028908:Enterobacter_aerogenes	NCBI_HR
1566	Enterobacter_cloacae	NC_028908	NoInf	0.357701618853326	0.348084767759593	-0.455878409187058	0	NC_028908:Enterobacter_cloacae	NCBI_HR
1567	Enterobacter_sakazakii	NC_028908	NoInf	0.461508474410789	0.424502988930374	-1.67097703872818	0	NC_028908:Enterobacter_sakazakii	NCBI_HR
1568	Escherichia_coli	NC_028908	NoInf	0.368765707405025	0.359488768989317	4.43178787411301	0	NC_028908:Escherichia_coli	NCBI_HR
1569	Klebsiella_pneumoniae	NC_028908	NoInf	0.410154619718757	0.389407711490815	-2.2949619379587	0	NC_028908:Klebsiella_pneumoniae	NCBI_HR
1570	Pseudomonas_aeruginosa	NC_028908	NoInf	0.206984864256266	0.247483432289852	-11.2775775849103	0	NC_028908:Pseudomonas_aeruginosa	NCBI_HR
1571	Raoultella_ornithinolytica	NC_028908	NoInf	0.405542707521182	0.385261069472988	-0.682012193558265	0	NC_028908:Raoultella_ornithinolytica	NCBI_HR
1572	Serratia_marcescens	NC_028908	NoInf	0.360581035796879	0.349234030721184	-4.45181531046478	0	NC_028908:Serratia_marcescens	NCBI_HR
1573	Shigella_sonnei	NC_028908	NoInf	0.354701608523121	0.352333616291736	4.15073809937279	0	NC_028908:Shigella_sonnei	NCBI_HR
1574	Vibrio_parahaemolyticus	NC_028908	NoInf	0.262243991360677	0.291572154587887	9.8868631571255	0	NC_028908:Vibrio_parahaemolyticus	NCBI_HR
1575	Pseudomonas_aeruginosa	NC_028919	Inf	0.406283578903594	0.369171098813088	-14.0855811266174	0	NC_028919:Pseudomonas_aeruginosa	NCBI_HR
1576	Escherichia_coli	NC_028957	Inf	0.14600652488909	0.226086648675859	-10.5485380174374	0	NC_028957:Escherichia_coli	NCBI_HR
1577	Brevibacillus_laterosporus	NC_028969	Inf	0.0966100675042814	0.19524110094179	-3.22612205377248	1	NC_028969:Brevibacillus_laterosporus	NCBI_HR
1578	Pseudomonas_aeruginosa	NC_028971	Inf	0.0875131288614526	0.172292342337111	-10.755311230168	1	NC_028971:Pseudomonas_aeruginosa	NCBI_HR
1579	Bacillus_anthracis	NC_028982	Inf	0.615734788472584	0.49740826120717	5.44204817628192	0	NC_028982:Bacillus_anthracis	NCBI_HR
1580	Bacillus_cereus	NC_028982	Inf	0.603739639945948	0.491740023861319	5.52782817604751	0	NC_028982:Bacillus_cereus	NCBI_HR
1581	Bacillus_megaterium	NC_028982	NoInf	0.606233813423147	0.514773542301746	2.52703173925592	0	NC_028982:Bacillus_megaterium	NCBI_HR
1582	Bacillus_subtilis	NC_028982	NoInf	0.684120351722697	0.58629326338824	-2.70550594370883	0	NC_028982:Bacillus_subtilis	NCBI_HR
1583	Bacillus_thuringiensis	NC_028982	Inf	0.598737010822085	0.488079979836517	5.53108435191307	0	NC_028982:Bacillus_thuringiensis	NCBI_HR
1584	Bacillus_anthracis	NC_028983	Inf	0.615580930492588	0.496551344282792	5.41015731057498	0	NC_028983:Bacillus_anthracis	NCBI_HR
1585	Bacillus_cereus	NC_028983	Inf	0.603610270053631	0.491023294487306	5.49593731034057	0	NC_028983:Bacillus_cereus	NCBI_HR
1586	Bacillus_megaterium	NC_028983	NoInf	0.607057097179199	0.515553835582412	2.49514087354898	0	NC_028983:Bacillus_megaterium	NCBI_HR
1587	Bacillus_subtilis	NC_028983	NoInf	0.687840807688209	0.589536742209054	-2.73739680941577	0	NC_028983:Bacillus_subtilis	NCBI_HR
1588	Bacillus_thuringiensis	NC_028983	Inf	0.598597974890363	0.487450925222063	5.49919348620612	0	NC_028983:Bacillus_thuringiensis	NCBI_HR
1589	Pseudomonas_aeruginosa	NC_028999	Inf	0.218751705989417	0.268820912526235	-18.7542953436052	1	NC_028999:Pseudomonas_aeruginosa	NCBI_HR
1590	Anabaena_spirioides	NC_029002	NoInf	0.61629780991507	0.531457694185338	7.23543545427012	0	NC_029002:Anabaena_spirioides	NCBI_HR
1591	Microcystis_aeruginosa	NC_029002	Inf	0.63731907436725	0.551596841583494	3.70093666803148	1	NC_029002:Microcystis_aeruginosa	NCBI_HR
1592	Burkholderia_cepacia	NC_029009	NoInf	0.699658100130457	0.583495336226184	-29.5041104738296	0	NC_029009:Burkholderia_cepacia	NCBI_HR
1593	Enterococcus_faecalis	NC_029009	Inf	0.389024059224703	0.363303081879687	-0.477233048671437	0	NC_029009:Enterococcus_faecalis	NCBI_HR
1594	Fusobacterium_nucleatum	NC_029009	NoInf	0.244446830984084	0.283696123252875	10.0517270490786	0	NC_029009:Fusobacterium_nucleatum	NCBI_HR
1595	Klebsiella_pneumoniae	NC_029009	NoInf	0.654608825902857	0.556228374260198	-20.2938443755084	0	NC_029009:Klebsiella_pneumoniae	NCBI_HR
1596	Porphyromonas_gingivalis	NC_029009	NoInf	0.524818782800323	0.436992067796101	-11.1559690239448	0	NC_029009:Porphyromonas_gingivalis	NCBI_HR
1597	Pseudomonas_aeruginosa	NC_029009	NoInf	0.559751842752181	0.520408278245614	-29.27646002246	0	NC_029009:Pseudomonas_aeruginosa	NCBI_HR
1598	Staphylococcus_aureus	NC_029009	NoInf	0.409052474673015	0.351953052964946	4.31275581886669	0	NC_029009:Staphylococcus_aureus	NCBI_HR
1599	Streptococcus_mutans	NC_029009	NoInf	0.340122822973939	0.349860361251371	0.334259985529769	0	NC_029009:Streptococcus_mutans	NCBI_HR
1600	Streptococcus_sobrinus	NC_029009	NoInf	0.355320952599183	0.39299225959379	-6.30428642465034	0	NC_029009:Streptococcus_sobrinus	NCBI_HR
1601	Bacillus_cereus	NC_029010	NoInf	0.237308966950298	0.329637956468564	-1.02828842195524	0	NC_029010:Bacillus_cereus	NCBI_HR
1602	Bacillus_subtilis	NC_029010	NoInf	0.252423798954628	0.361927411725947	-9.26162254171157	0	NC_029010:Bacillus_subtilis	NCBI_HR
1603	Cronobacter_sakazakii	NC_029010	NoInf	0.254723793688791	0.374909720174085	-22.6275099161654	0	NC_029010:Cronobacter_sakazakii	NCBI_HR
1604	Enterococcus_faecalis	NC_029010	NoInf	0.171374191753484	0.291920003622563	-3.434883488559	0	NC_029010:Enterococcus_faecalis	NCBI_HR
1605	Escherichia_coli	NC_029010	NoInf	0.227567894792924	0.349686520224514	-16.5247450033243	0	NC_029010:Escherichia_coli	NCBI_HR
1606	Listeria_monocytogenes	NC_029010	NoInf	0.192582005864078	0.304933850810646	-3.78425719636584	0	NC_029010:Listeria_monocytogenes	NCBI_HR
1607	Pseudomonas_aeruginosa	NC_029010	NoInf	0.302658638273018	0.435938880821902	-32.2341104623476	0	NC_029010:Pseudomonas_aeruginosa	NCBI_HR
1608	Salmonella_enterica	NC_029010	NoInf	0.269550571184194	0.36875523591832	-17.7205598000841	0	NC_029010:Salmonella_enterica	NCBI_HR
1609	Staphylococcus_aureus	NC_029010	Inf	0.169358684665907	0.259249366794208	1.35510537897913	1	NC_029010:Staphylococcus_aureus	NCBI_HR
1610	Staphylococcus_cohnii	NC_029010	NoInf	0.191379145681983	0.277577204093793	1.55228489299768	0	NC_029010:Staphylococcus_cohnii	NCBI_HR
1611	Staphylococcus_intermedius	NC_029010	NoInf	0.188103515729203	0.280126926627182	-3.10734189976883	1	NC_029010:Staphylococcus_intermedius	NCBI_HR
1612	Staphylococcus_warneri	NC_029010	NoInf	0.215203728758542	0.280506568832879	1.51214639383038	0	NC_029010:Staphylococcus_warneri	NCBI_HR
1613	Staphylococcus_xylosis	NC_029010	NoInf	0.178031958644317	0.266660181610468	1.37119204161403	1	NC_029010:Staphylococcus_xylosis	NCBI_HR
1614	Pseudomonas_aeruginosa	NC_029019	Inf	0.289041900780627	0.3525128888068	-12.7643753886202	0	NC_029019:Pseudomonas_aeruginosa	NCBI_HR
1615	Achromobacter_xylosoxidans	NC_029033	Inf	0.161957944013503	0.232941041710586	-11.3957231973077	0	NC_029033:Achromobacter_xylosoxidans	NCBI_HR
1616	Acinetobacter_baumannii	NC_029033	NoInf	0.37085699531379	0.406077569294676	17.0545966890505	0	NC_029033:Acinetobacter_baumannii	NCBI_HR
1617	Citrobacter_freundii	NC_029033	NoInf	0.239647859033054	0.31863403466759	4.32097746889612	0	NC_029033:Citrobacter_freundii	NCBI_HR
1618	Enterobacter_aerogenes	NC_029033	NoInf	0.223868641447246	0.30700218577888	1.17022163018365	0	NC_029033:Enterobacter_aerogenes	NCBI_HR
1619	Enterobacter_cloacae	NC_029033	NoInf	0.240508385187921	0.316795301797263	0.359240560411834	0	NC_029033:Enterobacter_cloacae	NCBI_HR
1620	Enterobacter_sakazakii	NC_029033	NoInf	0.226865332726825	0.311615053369592	-0.855858069129283	0	NC_029033:Enterobacter_sakazakii	NCBI_HR
1621	Escherichia_coli	NC_029033	NoInf	0.23198983034665	0.314486702766755	5.2469068437119	0	NC_029033:Escherichia_coli	NCBI_HR
1622	Klebsiella_pneumoniae	NC_029033	NoInf	0.261222191171127	0.333436450629999	-1.47984296835981	0	NC_029033:Klebsiella_pneumoniae	NCBI_HR
1623	Pseudomonas_aeruginosa	NC_029033	NoInf	0.216216966840211	0.278682546811534	-10.4624586153114	0	NC_029033:Pseudomonas_aeruginosa	NCBI_HR
1624	Raoultella_ornithinolytica	NC_029033	NoInf	0.235538364017912	0.317155350861463	0.133106776040627	0	NC_029033:Raoultella_ornithinolytica	NCBI_HR
1625	Serratia_marcescens	NC_029033	NoInf	0.198686320930059	0.2802667087939	-3.63669634086589	0	NC_029033:Serratia_marcescens	NCBI_HR
1626	Shigella_sonnei	NC_029033	NoInf	0.240594979461961	0.32178030446848	4.96585706897168	0	NC_029033:Shigella_sonnei	NCBI_HR
1627	Vibrio_parahaemolyticus	NC_029033	NoInf	0.224223727383449	0.300347233286062	10.7019821267244	0	NC_029033:Vibrio_parahaemolyticus	NCBI_HR
1628	Erysipelothrix_rhusiopathiae	NC_029078	Inf	0.058880254597829	0.197869086656036	-2.6047582756182	1	NC_029078:Erysipelothrix_rhusiopathiae	NCBI_HR
1629	Staphylococcus_aureus	NC_029078	NoInf	0.145542239362972	0.28277710670474	1.06092276426117	0	NC_029078:Staphylococcus_aureus	NCBI_HR
1630	Streptococcus_suis	NC_029078	NoInf	0.174842140253758	0.300312624974061	-7.45800264355682	0	NC_029078:Streptococcus_suis	NCBI_HR
1631	Bacillus_subtilis	NC_029101	NoInf	0.389209465017388	0.391971590141534	11.4087704688596	0	NC_029101:Bacillus_subtilis	NCBI_HR
1632	Escherichia_coli	NC_029101	NoInf	0.444638509156139	0.394099091895786	4.14564800724695	0	NC_029101:Escherichia_coli	NCBI_HR
1633	Klebsiella_pneumoniae	NC_029101	NoInf	0.471231860180029	0.406771918688626	-2.58110180482477	0	NC_029101:Klebsiella_pneumoniae	NCBI_HR
1634	Pseudomonas_aeruginosa	NC_029101	Inf	0.225413468592809	0.244735753326923	-11.5637174517764	0	NC_029101:Pseudomonas_aeruginosa	NCBI_HR
1635	Salmonella_enterica	NC_029101	NoInf	0.546848995804867	0.46203358639981	2.94983321048713	0	NC_029101:Salmonella_enterica	NCBI_HR
1636	Staphylococcus_aureus	NC_029101	NoInf	0.302158241550155	0.345462424821694	22.0254983895503	0	NC_029101:Staphylococcus_aureus	NCBI_HR
1637	Aeromonas_hydrophila	NC_029102	NoInf	0.31181896904421	0.392755173837795	-10.909031522668	0	NC_029102:Aeromonas_hydrophila	NCBI_HR
1638	Aeromonas_salmonicida	NC_029102	NoInf	0.321236496824086	0.386763076873168	-7.8857327121606	0	NC_029102:Aeromonas_salmonicida	NCBI_HR
1639	Citrobacter_freundii	NC_029102	Inf	0.410665154052732	0.400778079153082	-1.05696654764322	0	NC_029102:Citrobacter_freundii	NCBI_HR
1640	Enterococcus_faecalis	NC_029102	NoInf	0.406547579856285	0.426962468544323	12.9588243419378	0	NC_029102:Enterococcus_faecalis	NCBI_HR
1641	Enterococcus_faecium	NC_029102	NoInf	0.387272692895514	0.444459739738134	12.4884182130335	0	NC_029102:Enterococcus_faecium	NCBI_HR
1642	Escherichia_coli	NC_029102	Inf	0.422815981079641	0.406686562048997	-0.13103717282744	0	NC_029102:Escherichia_coli	NCBI_HR
1643	Klebsiella_pneumoniae	NC_029102	NoInf	0.457854223350873	0.435779243560844	-6.85778698489916	0	NC_029102:Klebsiella_pneumoniae	NCBI_HR
1644	Listeria_innocua	NC_029102	NoInf	0.440870481480935	0.451114322008036	13.2004106271353	0	NC_029102:Listeria_innocua	NCBI_HR
1645	Listeria_monocytogenes	NC_029102	NoInf	0.447181241426853	0.453176866567187	12.609450634131	0	NC_029102:Listeria_monocytogenes	NCBI_HR
1646	Photobacterium_damselae	NC_029102	NoInf	0.330189974492669	0.375414940186942	9.60972220547882	0	NC_029102:Photobacterium_damselae	NCBI_HR
1647	Proteus_mirabilis	NC_029102	Inf	0.455843219684959	0.435082930875003	11.8733389409208	0	NC_029102:Proteus_mirabilis	NCBI_HR
1648	Proteus_vulgaris	NC_029102	NoInf	0.382641684084793	0.399900601742288	12.7163646620366	0	NC_029102:Proteus_vulgaris	NCBI_HR
1649	Pseudomonas_aeruginosa	NC_029102	NoInf	0.293981579892156	0.397361169803747	-15.8404026318508	0	NC_029102:Pseudomonas_aeruginosa	NCBI_HR
1650	Pseudomonas_fluorescens	NC_029102	NoInf	0.322065740826054	0.392952750273951	-9.67810330995632	0	NC_029102:Pseudomonas_fluorescens	NCBI_HR
1651	Pseudomonas_gingeri	NC_029102	NoInf	0.316862534509376	0.406299052026538	-11.9986673413619	0	NC_029102:Pseudomonas_gingeri	NCBI_HR
1652	Pseudomonas_putida	NC_029102	NoInf	0.28084655578684	0.374477040084433	-10.884651543544	0	NC_029102:Pseudomonas_putida	NCBI_HR
1653	Pseudomonas_segetis	NC_029102	NoInf	0.323089580129071	0.380408665124867	-6.07561665003917	0	NC_029102:Pseudomonas_segetis	NCBI_HR
1654	Salmonella_enterica	NC_029102	Inf	0.492295728510714	0.445012798152039	-1.32685196958726	0	NC_029102:Salmonella_enterica	NCBI_HR
1655	Shigella_flexneri	NC_029102	Inf	0.412185988097857	0.401203497737727	-0.250171226817727	0	NC_029102:Shigella_flexneri	NCBI_HR
1656	Staphylococcus_aureus	NC_029102	NoInf	0.336437709609141	0.397926460691753	17.7488132094759	0	NC_029102:Staphylococcus_aureus	NCBI_HR
1657	Vibrio_anguillarum	NC_029102	NoInf	0.356184928694071	0.385633106034268	6.59919817473458	0	NC_029102:Vibrio_anguillarum	NCBI_HR
1658	Vibrio_fischeri	NC_029102	NoInf	0.295925609667873	0.367743440661463	12.2937657390879	0	NC_029102:Vibrio_fischeri	NCBI_HR
1659	Vibrio_parahaemolyticus	NC_029102	NoInf	0.304883666321224	0.357068892140727	5.32403811018505	0	NC_029102:Vibrio_parahaemolyticus	NCBI_HR
1660	Achromobacter_xylosoxidans	NC_029106	Inf	0.0568492988540703	0.115979875461305	-7.30214239688022	1	NC_029106:Achromobacter_xylosoxidans	NCBI_HR
1661	Acinetobacter_baumannii	NC_029106	NoInf	0.24528353184838	0.308909812008416	21.1481774894779	0	NC_029106:Acinetobacter_baumannii	NCBI_HR
1662	Citrobacter_freundii	NC_029106	NoInf	0.161184707290106	0.236205895125538	8.41455826932359	0	NC_029106:Citrobacter_freundii	NCBI_HR
1663	Enterobacter_aerogenes	NC_029106	NoInf	0.196086207614093	0.249524419923323	5.26380243061112	0	NC_029106:Enterobacter_aerogenes	NCBI_HR
1664	Enterobacter_cloacae	NC_029106	NoInf	0.164692851833818	0.231671299186265	4.4528213608393	0	NC_029106:Enterobacter_cloacae	NCBI_HR
1665	Escherichia_coli	NC_029106	NoInf	0.160151864531967	0.241813163155329	9.34048764413937	0	NC_029106:Escherichia_coli	NCBI_HR
1666	Klebsiella_pneumoniae	NC_029106	NoInf	0.198492423888999	0.249877665229405	2.61373783206766	0	NC_029106:Klebsiella_pneumoniae	NCBI_HR
1667	Pseudomonas_aeruginosa	NC_029106	NoInf	0.102389908632707	0.159153087273438	-6.36887781488398	0	NC_029106:Pseudomonas_aeruginosa	NCBI_HR
1668	Raoultella_ornithinolytica	NC_029106	NoInf	0.185071167548076	0.244400080173498	4.22668757646809	0	NC_029106:Raoultella_ornithinolytica	NCBI_HR
1669	Serratia_marcescens	NC_029106	NoInf	0.125334884822516	0.185345871699233	0.456884459561579	0	NC_029106:Serratia_marcescens	NCBI_HR
1670	Shigella_sonnei	NC_029106	NoInf	0.160859305225441	0.246951144871476	9.05943786939915	0	NC_029106:Shigella_sonnei	NCBI_HR
1671	Vibrio_parahaemolyticus	NC_029106	NoInf	0.123706821476402	0.22904539812997	14.7955629271519	0	NC_029106:Vibrio_parahaemolyticus	NCBI_HR
1672	Bacillus_anthracis	NC_029121	NoInf	0.387116132978779	0.33905664795761	5.79284604844259	0	NC_029121:Bacillus_anthracis	NCBI_HR
1673	Bacillus_cereus	NC_029121	NoInf	0.38502926522352	0.338924852803427	5.87862604820818	0	NC_029121:Bacillus_cereus	NCBI_HR
1674	Bacillus_pumilus	NC_029121	Inf	0.394731548213965	0.344298762640822	-0.703936131258303	0	NC_029121:Bacillus_pumilus	NCBI_HR
1675	Bacillus_subtilis	NC_029121	NoInf	0.426479877120509	0.37247254312262	-2.35470807154816	0	NC_029121:Bacillus_subtilis	NCBI_HR
1676	Bacillus_thuringiensis	NC_029121	NoInf	0.381107128665717	0.33597706850865	5.88188222407373	0	NC_029121:Bacillus_thuringiensis	NCBI_HR
1677	Pseudomonas_syringae	NC_030934	Inf	0.356810395967546	0.383721971386462	-15.9006784906263	0	NC_030934:Pseudomonas_syringae	NCBI_HR
1678	Bacillus_subtilis	NC_031008	NoInf	0.369524158438464	0.417310609488946	-14.1528272752298	0	NC_031008:Bacillus_subtilis	NCBI_HR
1679	Escherichia_coli	NC_031008	NoInf	0.260998462065309	0.378304866310502	-21.4159497368425	0	NC_031008:Escherichia_coli	NCBI_HR
1680	Staphylococcus_aureus	NC_031008	Inf	0.157873405353344	0.269963467997307	-3.53609935453908	1	NC_031008:Staphylococcus_aureus	NCBI_HR
1681	Staphylococcus_epidermidis	NC_031008	NoInf	0.197528051393133	0.285356054739486	-2.9375555124541	0	NC_031008:Staphylococcus_epidermidis	NCBI_HR
1682	Streptococcus_suis	NC_031008	NoInf	0.348754568814242	0.379444362621288	-12.0550247623571	0	NC_031008:Streptococcus_suis	NCBI_HR
1683	Streptococcus_zooepidemicus	NC_031008	NoInf	0.454303714943825	0.43247299171983	-12.3493329194762	0	NC_031008:Streptococcus_zooepidemicus	NCBI_HR
1684	Bacillus_cereus	NC_031053	NoInf	0.185017815236665	0.305147683387845	15.4564043402658	0	NC_031053:Bacillus_cereus	NCBI_HR
1685	Bacillus_licheniformis	NC_031053	NoInf	0.106921171692059	0.221162881563912	4.8779231119458	0	NC_031053:Bacillus_licheniformis	NCBI_HR
1686	Bacteroides_fragilis	NC_031053	NoInf	0.210595112349629	0.290676730087995	7.53966420668581	0	NC_031053:Bacteroides_fragilis	NCBI_HR
1687	Clostridium_difficile	NC_031053	NoInf	0.581159775097028	0.501541430308596	21.9676900055828	0	NC_031053:Clostridium_difficile	NCBI_HR
1688	Clostridium_perfringens	NC_031053	NoInf	0.56478407243448	0.504450378167142	22.2169252138137	0	NC_031053:Clostridium_perfringens	NCBI_HR
1689	Cronobacter_sakazakii	NC_031053	Inf	0.069381857623147	0.170467382257708	-6.14281715394441	0	NC_031053:Cronobacter_sakazakii	NCBI_HR
1690	Enterococcus_faecalis	NC_031053	NoInf	0.144583525026824	0.252415945771869	13.049809273662	0	NC_031053:Enterococcus_faecalis	NCBI_HR
1691	Escherichia_coli	NC_031053	NoInf	0.0637988489833589	0.153749689969505	-0.0400522411032256	0	NC_031053:Escherichia_coli	NCBI_HR
1692	Klebsiella_oxytoca	NC_031053	Inf	0.0706712138388708	0.168482859467682	-5.16702952624443	0	NC_031053:Klebsiella_oxytoca	NCBI_HR
1693	Klebsiella_pneumoniae	NC_031053	Inf	0.0838995761605434	0.181895786840397	-6.76680205317494	0	NC_031053:Klebsiella_pneumoniae	NCBI_HR
1694	Listeria_monocytogenes	NC_031053	NoInf	0.112241515071345	0.232118751020991	12.7004355658552	0	NC_031053:Listeria_monocytogenes	NCBI_HR
1695	Pseudomonas_aeruginosa	NC_031053	NoInf	0.138989463299559	0.244675353653217	-15.7494177001266	0	NC_031053:Pseudomonas_aeruginosa	NCBI_HR
1696	Salmonella_enterica	NC_031053	NoInf	0.0662226186505481	0.153482924805969	-1.23586703786304	0	NC_031053:Salmonella_enterica	NCBI_HR
1697	Shigella_boydii	NC_031053	NoInf	0.0720432371031131	0.161290206806403	-0.525025259399087	0	NC_031053:Shigella_boydii	NCBI_HR
1698	Shigella_flexneri	NC_031053	NoInf	0.0671508690005804	0.156864989760225	-0.159186295093512	0	NC_031053:Shigella_flexneri	NCBI_HR
1699	Staphylococcus_aureus	NC_031053	NoInf	0.165032100226966	0.28539171679772	17.8397981412002	0	NC_031053:Staphylococcus_aureus	NCBI_HR
1700	Staphylococcus_epidermidis	NC_031053	NoInf	0.23243256402287	0.326507052794185	18.4383419832851	0	NC_031053:Staphylococcus_epidermidis	NCBI_HR
1701	Yersinia_enterocolitica	NC_031053	NoInf	0.15188490361729	0.224825334004317	3.45881986770482	0	NC_031053:Yersinia_enterocolitica	NCBI_HR
1702	Bacillus_cereus	NC_031095	NoInf	0.17565574257831	0.272326903627059	4.12032797520467	0	NC_031095:Bacillus_cereus	NCBI_HR
1703	Bacillus_licheniformis	NC_031095	NoInf	0.225435171992836	0.320768516103007	-6.45815325311533	0	NC_031095:Bacillus_licheniformis	NCBI_HR
1704	Bacteroides_fragilis	NC_031095	NoInf	0.226643044305652	0.299991446109389	-3.79641215837531	0	NC_031095:Bacteroides_fragilis	NCBI_HR
1705	Clostridium_difficile	NC_031095	NoInf	0.338422956268765	0.321785472257583	10.6316136405216	0	NC_031095:Clostridium_difficile	NCBI_HR
1706	Clostridium_perfringens	NC_031095	NoInf	0.35691312514972	0.349810872197303	10.8808488487526	0	NC_031095:Clostridium_perfringens	NCBI_HR
1707	Cronobacter_sakazakii	NC_031095	Inf	0.241996760229203	0.307918404657254	-17.4788935190055	0	NC_031095:Cronobacter_sakazakii	NCBI_HR
1708	Enterococcus_faecalis	NC_031095	NoInf	0.177926963940981	0.259836782788285	1.7137329086009	0	NC_031095:Enterococcus_faecalis	NCBI_HR
1709	Escherichia_coli	NC_031095	NoInf	0.184820514040738	0.273780084751518	-11.3761286061644	1	NC_031095:Escherichia_coli	NCBI_HR
1710	Klebsiella_oxytoca	NC_031095	Inf	0.232269354544568	0.301359298088301	-16.5031058913056	0	NC_031095:Klebsiella_oxytoca	NCBI_HR
1711	Klebsiella_pneumoniae	NC_031095	Inf	0.216618967997995	0.305161585570786	-18.1028784182361	1	NC_031095:Klebsiella_pneumoniae	NCBI_HR
1712	Listeria_monocytogenes	NC_031095	NoInf	0.18692686785913	0.254355183826177	1.36435920079406	0	NC_031095:Listeria_monocytogenes	NCBI_HR
1713	Pseudomonas_aeruginosa	NC_031095	NoInf	0.204530268517206	0.329628094809241	-27.0854940651877	0	NC_031095:Pseudomonas_aeruginosa	NCBI_HR
1714	Salmonella_enterica	NC_031095	NoInf	0.245409202782916	0.309218147962611	-12.5719434029242	1	NC_031095:Salmonella_enterica	NCBI_HR
1715	Shigella_boydii	NC_031095	NoInf	0.176103218777827	0.269705493827287	-11.8611016244602	1	NC_031095:Shigella_boydii	NCBI_HR
1716	Shigella_flexneri	NC_031095	NoInf	0.177429610623557	0.268792185327581	-11.4952626601546	1	NC_031095:Shigella_flexneri	NCBI_HR
1717	Staphylococcus_aureus	NC_031095	NoInf	0.156825883248125	0.22717199216383	6.50372177613903	0	NC_031095:Staphylococcus_aureus	NCBI_HR
1718	Staphylococcus_epidermidis	NC_031095	NoInf	0.149690773378447	0.223865618530136	7.10226561822401	0	NC_031095:Staphylococcus_epidermidis	NCBI_HR
1719	Yersinia_enterocolitica	NC_031095	NoInf	0.207690804673872	0.278462437113983	-7.87725649735631	0	NC_031095:Yersinia_enterocolitica	NCBI_HR
1720	Brucella_abortus	NC_031264	Inf	0.0396538132808748	0.126330753418303	-3.90143783260528	1	NC_031264:Brucella_abortus	NCBI_HR
1721	Brucella_canis	NC_031264	Inf	0.0397527236710488	0.12642197720369	-3.92226546130975	1	NC_031264:Brucella_canis	NCBI_HR
1722	Brucella_ceti	NC_031264	NoInf	0.0396581998636092	0.126118728948375	-3.89740397338415	1	NC_031264:Brucella_ceti	NCBI_HR
1723	Brucella_inopinata	NC_031264	NoInf	0.0393467158280879	0.126458050988153	-3.94213793750705	1	NC_031264:Brucella_inopinata	NCBI_HR
1724	Brucella_melitensis	NC_031264	Inf	0.0397264421630206	0.126147156917446	-3.89857371078719	1	NC_031264:Brucella_melitensis	NCBI_HR
1725	Brucella_microti	NC_031264	Inf	0.0396684339585073	0.126264261007104	-3.93395637905815	1	NC_031264:Brucella_microti	NCBI_HR
1726	Brucella_neotomae	NC_031264	Inf	0.0401863964178588	0.127004237960698	-3.94762241830637	1	NC_031264:Brucella_neotomae	NCBI_HR
1727	Brucella_ovis	NC_031264	NoInf	0.0390701822229728	0.125564088202524	-3.85240084584004	1	NC_031264:Brucella_ovis	NCBI_HR
1728	Brucella_pinnipedialis	NC_031264	Inf	0.0406949511351298	0.127815315665756	-3.9614395499493	1	NC_031264:Brucella_pinnipedialis	NCBI_HR
1729	Brucella_suis	NC_031264	Inf	0.0394665062587945	0.125854730054527	-3.8964883344471	1	NC_031264:Brucella_suis	NCBI_HR
1730	Brucella_vulpis	NC_031264	Inf	0.038149891681845	0.125165414096785	-3.80659215487554	1	NC_031264:Brucella_vulpis	NCBI_HR
1731	Flavobacterium_psychrophilum	NC_031938	Inf	0.18033491429031	0.284075849426252	-0.545702574817025	0	NC_031938:Flavobacterium_psychrophilum	NCBI_HR
1732	Rhizobium_etli	NC_034248	Inf	0.0421386803647866	0.0879740517891929	-0.998658970956249	0	NC_034248:Rhizobium_etli	NCBI_HR
1733	Mycobacterium_smegmatis	NC_043767	Inf	0.103971583786929	0.149469261663399	1.58150801560379	1	NC_043767:Mycobacterium_smegmatis	NCBI_HR
1734	Enterobacter_aerogenes	NC_043469	Inf	0.0815120030156479	0.196767384681127	-6.94534245185503	0	NC_043469:Enterobacter_aerogenes	NCBI_HR
1735	Xanthomonas_oryzae	NC_043028	Inf	0.0490718574153545	0.247756107856381	-4.07973121186427	1	NC_043028:Xanthomonas_oryzae	NCBI_HR
1736	Bacillus_subtilis	NC_043027	Inf	0.337431792009992	0.329135571777569	-15.7975994437051	0	NC_043027:Bacillus_subtilis	NCBI_HR
1737	Mycobacterium_smegmatis	NC_031041	Inf	0.109259544104854	0.149241914264124	-3.61545021056741	0	NC_031041:Mycobacterium_smegmatis	NCBI_HR
1738	Mycobacterium_smegmatis	NC_028941	Inf	0.106493915660729	0.152776408207622	-3.66089385674419	0	NC_028941:Mycobacterium_smegmatis	NCBI_HR
1739	Mycobacterium_smegmatis	NC_028874	Inf	0.104732292896763	0.149889152538993	-3.87097750369037	0	NC_028874:Mycobacterium_smegmatis	NCBI_HR
1740	Mycobacterium_smegmatis	NC_028828	Inf	0.111938572893674	0.152362253975218	-3.75474209475986	0	NC_028828:Mycobacterium_smegmatis	NCBI_HR
1741	Mycobacterium_smegmatis	NC_028784	Inf	0.0995591095932076	0.143651515651245	-3.48014718535808	0	NC_028784:Mycobacterium_smegmatis	NCBI_HR
1742	Mycobacterium_smegmatis	NC_024368	Inf	0.109734240428175	0.151393430871538	-3.86990800524041	0	NC_024368:Mycobacterium_smegmatis	NCBI_HR
1743	Mycobacterium_smegmatis	NC_024143	Inf	0.103233933351588	0.145816565910888	-3.73930086776776	0	NC_024143:Mycobacterium_smegmatis	NCBI_HR
1744	Mycobacterium_smegmatis	NC_024136	Inf	0.100272428912631	0.150885448769006	-3.7462530797561	0	NC_024136:Mycobacterium_smegmatis	NCBI_HR
1745	Mycobacterium_smegmatis	NC_023862	Inf	0.10809617082063	0.152783303829375	-3.83252890671927	0	NC_023862:Mycobacterium_smegmatis	NCBI_HR
1746	Mycobacterium_smegmatis	NC_023716	Inf	0.107838817879188	0.163774417918651	-4.94159220706144	0	NC_023716:Mycobacterium_smegmatis	NCBI_HR
1747	Mycobacterium_smegmatis	NC_023702	Inf	0.0976472553102309	0.144327294480901	-3.56615454847728	0	NC_023702:Mycobacterium_smegmatis	NCBI_HR
1748	Mycobacterium_smegmatis	NC_022975	Inf	0.0961582181638764	0.138508911437773	-3.58910173635716	0	NC_022975:Mycobacterium_smegmatis	NCBI_HR
1749	Lactococcus_lactis	NC_009817	Inf	0.352662781537804	0.348186472150831	0.112675895841768	0	NC_009817:Lactococcus_lactis	NCBI_HR
1750	Mycobacterium_smegmatis	NC_023748	Inf	0.102203195213644	0.147705829022434	-3.75412493233023	0	NC_023748:Mycobacterium_smegmatis	NCBI_HR
1751	Mycobacterium_smegmatis	NC_023710	Inf	0.105706053522673	0.1442661236733	-3.4503245397572	0	NC_023710:Mycobacterium_smegmatis	NCBI_HR
1752	Mycobacterium_smegmatis	NC_011267	Inf	0.108191281995442	0.150722355089663	-3.55977715938313	0	NC_011267:Mycobacterium_smegmatis	NCBI_HR
1753	Escherichia_coli	NC_042564	Inf	0.414843847222697	0.442648962363805	-10.4642867246245	0	NC_042564:Escherichia_coli	NCBI_HR
1754	Enterobacter_cancerogenus	NC_019524	Inf	0.130519980786228	0.237209654661916	-4.69983397315617	0	NC_019524:Enterobacter_cancerogenus	NCBI_HR
1755	Pseudomonas_aeruginosa	NC_042073	Inf	0.167069412267263	0.373781911776797	-9.02305026511748	0	NC_042073:Pseudomonas_aeruginosa	NCBI_HR
1756	Pseudomonas_aeruginosa	NC_042072	Inf	0.181387804614406	0.366366131608183	-7.57247271652182	0	NC_042072:Pseudomonas_aeruginosa	NCBI_HR
1757	Pseudomonas_aeruginosa	NC_042071	Inf	0.238767041059705	0.352869293876315	-7.13861939797043	0	NC_042071:Pseudomonas_aeruginosa	NCBI_HR
1758	Bacillus_subtilis	NC_031245	Inf	0.623833668498376	0.572496185493277	-4.89939515332748	0	NC_031245:Bacillus_subtilis	NCBI_HR
1759	Escherichia_coli	NC_029091	Inf	0.198823252221992	0.2962384465601	-13.0636941573987	1	NC_029091:Escherichia_coli	NCBI_HR
1760	Propionibacterium_acnes	NC_028967	Inf	0.27280422545855	0.353373977134132	-5.98635970212869	1	NC_028967:Propionibacterium_acnes	NCBI_HR
1761	Paenibacillus_larvae	NC_028930	Inf	0.262171974693589	0.306437718467808	4.00558525109363	1	NC_028930:Paenibacillus_larvae	NCBI_HR
1762	Escherichia_coli	NC_028863	Inf	0.493642506162378	0.445921348083956	-2.35031875188314	0	NC_028863:Escherichia_coli	NCBI_HR
1763	Escherichia_coli	NC_028822	Inf	0.499355814108061	0.451038239333154	-2.32690088292837	0	NC_028822:Escherichia_coli	NCBI_HR
1764	Bacillus_cereus	NC_028789	Inf	0.272644183371247	0.334123663206193	1.09017229357284	0	NC_028789:Bacillus_cereus	NCBI_HR
1765	Salmonella_enterica	NC_027360	Inf	0.541512955504018	0.463096351179911	-13.0794278560756	0	NC_027360:Salmonella_enterica	NCBI_HR
1766	Pseudomonas_aeruginosa	NC_024381	Inf	0.291117518200374	0.35362478954682	-13.0527626711828	0	NC_024381:Pseudomonas_aeruginosa	NCBI_HR
1767	Staphylococcus_aureus	NC_023550	Inf	0.180451582169974	0.280962227225742	-3.99134786735423	0	NC_023550:Staphylococcus_aureus	NCBI_HR
1768	Clostridium_perfringens	NC_017980	Inf	0.443783953548373	0.416719966104818	6.29659165468889	1	NC_017980:Clostridium_perfringens	NCBI_HR
1769	Shigella_boydii	NC_013693	Inf	0.248842043354581	0.257099293895973	-0.857296043272711	0	NC_013693:Shigella_boydii	NCBI_HR
1770	Delftia_acidovorans	NC_013697	Inf	0.168245639385601	0.199552045100745	-10.1988736260858	0	NC_013697:Delftia_acidovorans	NCBI_HR
1771	Pseudomonas_syringae	NC_012091	Inf	0.162369333131554	0.314004258952363	-8.50404227004931	0	NC_012091:Pseudomonas_syringae	NCBI_HR
1772	Enterococcus_faecalis	NC_012419	Inf	0.347000772706248	0.357546298712533	-0.962574653866092	1	NC_012419:Enterococcus_faecalis	NCBI_HR
1773	Pseudomonas_syringae	NC_012093	Inf	0.18827073405681	0.394427194908138	-4.81535154048559	0	NC_012093:Pseudomonas_syringae	NCBI_HR
1774	Pseudomonas_syringae	NC_012092	Inf	0.18680798661989	0.363523516979377	-6.77351367608667	0	NC_012092:Pseudomonas_syringae	NCBI_HR
1775	Pseudomonas_aeruginosa	NC_011613	Inf	0.0596257879667642	0.145367653219526	-2.15077266713281	1	NC_011613:Pseudomonas_aeruginosa	NCBI_HR
1776	Bacillus_subtilis	NC_011421	Inf	0.522926660394193	0.463038030667693	-3.54259094699091	0	NC_011421:Bacillus_subtilis	NCBI_HR
1777	Staphylococcus_aureus	NC_009875	Inf	0.172966754892199	0.274618742707522	-3.94641786143118	0	NC_009875:Staphylococcus_aureus	NCBI_HR
1778	Xanthomonas_oryzae	NC_009543	Inf	0.20976653557309	0.290359793117858	-11.7738775191919	1	NC_009543:Xanthomonas_oryzae	NCBI_HR
1779	Chlamydophila_abortus	NC_007461	Inf	0.0934996608973279	0.306912545787684	1.34215945742877	0	NC_007461:Chlamydophila_abortus	NCBI_HR
1780	Burkholderia_pseudomallei	NC_005284	Inf	0.0221698356053209	0.075973241998646	-7.49492573514332	1	NC_005284:Burkholderia_pseudomallei	NCBI_HR
1781	Pseudomonas_aeruginosa	NC_005178	Inf	0.0620566876461678	0.142941224396368	-2.13955501602594	1	NC_005178:Pseudomonas_aeruginosa	NCBI_HR
1782	Corynebacterium_glutamicum	NC_042355	Inf	0.294389451625424	0.344721794427924	-3.06282685870433	1	NC_042355:Corynebacterium_glutamicum	NCBI_HR
1783	Corynebacterium_glutamicum	NC_042354	Inf	0.284016284054894	0.343671565204068	-2.72488310852427	1	NC_042354:Corynebacterium_glutamicum	NCBI_HR
1784	Salinibacter_ruber	NC_042352	Inf	0.0638359806045682	0.174638401170592	-6.66717312729968	0	NC_042352:Salinibacter_ruber	NCBI_HR
1785	Salinibacter_ruber	NC_042351	Inf	0.145704437612244	0.279509540800948	-12.9444597450379	0	NC_042351:Salinibacter_ruber	NCBI_HR
1786	Salinibacter_ruber	NC_042350	Inf	0.178436428525558	0.283664195929384	-1.73370568526977	1	NC_042350:Salinibacter_ruber	NCBI_HR
1787	Salinibacter_ruber	NC_042349	Inf	0.150096538951405	0.281770980651239	-13.3352500946591	0	NC_042349:Salinibacter_ruber	NCBI_HR
1788	Salinibacter_ruber	NC_042348	Inf	0.18059780707589	0.285359771957373	-1.66514401828965	0	NC_042348:Salinibacter_ruber	NCBI_HR
1789	Xylella_fastidiosa	NC_042345	Inf	0.291977948017598	0.320262281687313	10.4971790334093	0	NC_042345:Xylella_fastidiosa	NCBI_HR
1790	Xylella_fastidiosa	NC_042344	Inf	0.265738238454056	0.293965522666825	9.81824752742006	0	NC_042344:Xylella_fastidiosa	NCBI_HR
1791	Pseudomonas_aeruginosa	NC_042343	Inf	0.39733616694266	0.364557919543344	-14.0159404829521	0	NC_042343:Pseudomonas_aeruginosa	NCBI_HR
1792	Pseudomonas_aeruginosa	NC_042342	Inf	0.0242869732474959	0.0909095984073588	-3.85222752063115	1	NC_042342:Pseudomonas_aeruginosa	NCBI_HR
1793	Mycobacterium_smegmatis	NC_042341	Inf	0.110911045159332	0.1580348007327	-2.34571676190862	0	NC_042341:Mycobacterium_smegmatis	NCBI_HR
1794	Mycobacterium_smegmatis	NC_042340	Inf	0.113914825567534	0.16083462568909	-2.26508327332772	0	NC_042340:Mycobacterium_smegmatis	NCBI_HR
1795	Mycobacterium_smegmatis	NC_042339	Inf	0.104443112213781	0.164425352456882	-3.35037945740746	0	NC_042339:Mycobacterium_smegmatis	NCBI_HR
1796	Mycobacterium_smegmatis	NC_042338	Inf	0.100933064390333	0.167308356078351	-0.120009039261689	1	NC_042338:Mycobacterium_smegmatis	NCBI_HR
1797	Mycobacterium_smegmatis	NC_042337	Inf	0.142491884389585	0.20088980320451	-6.02245841159954	0	NC_042337:Mycobacterium_smegmatis	NCBI_HR
1798	Mycobacterium_smegmatis	NC_042336	Inf	0.0808833968732643	0.156495493681042	-5.65037270585123	1	NC_042336:Mycobacterium_smegmatis	NCBI_HR
1799	Mycobacterium_smegmatis	NC_042335	Inf	0.14495409977368	0.200937699108909	-6.1673308963628	0	NC_042335:Mycobacterium_smegmatis	NCBI_HR
1800	Mycobacterium_smegmatis	NC_042334	Inf	0.129912193322305	0.173598304002603	-5.82978211314771	0	NC_042334:Mycobacterium_smegmatis	NCBI_HR
1801	Mycobacterium_smegmatis	NC_042333	Inf	0.121657165836628	0.180528337845503	-6.54535544987898	0	NC_042333:Mycobacterium_smegmatis	NCBI_HR
1802	Mycobacterium_smegmatis	NC_042332	Inf	0.102402293295784	0.169096275318099	-0.785792131170368	0	NC_042332:Mycobacterium_smegmatis	NCBI_HR
1803	Mycobacterium_smegmatis	NC_042331	Inf	0.128192014478342	0.192671731470783	-7.60600535768891	0	NC_042331:Mycobacterium_smegmatis	NCBI_HR
1804	Mycobacterium_smegmatis	NC_042330	Inf	0.125378669033012	0.166600358177325	-5.86940367873859	0	NC_042330:Mycobacterium_smegmatis	NCBI_HR
1805	Mycobacterium_smegmatis	NC_042329	Inf	0.104057004618482	0.147828168534892	-3.65055120922266	0	NC_042329:Mycobacterium_smegmatis	NCBI_HR
1806	Mycobacterium_smegmatis	NC_042328	Inf	0.104140075636761	0.157355404214035	-3.41861158191001	1	NC_042328:Mycobacterium_smegmatis	NCBI_HR
1807	Mycobacterium_smegmatis	NC_042327	Inf	0.107486458187877	0.148100536198061	-3.95468642596632	0	NC_042327:Mycobacterium_smegmatis	NCBI_HR
1808	Mycobacterium_smegmatis	NC_042326	Inf	0.100475835897381	0.150666177997607	-3.77228173967228	0	NC_042326:Mycobacterium_smegmatis	NCBI_HR
1809	Mycobacterium_smegmatis	NC_042325	Inf	0.0912538911731156	0.152858059011188	-0.0994229926347572	1	NC_042325:Mycobacterium_smegmatis	NCBI_HR
1810	Mycobacterium_smegmatis	NC_042324	Inf	0.105707818681247	0.148522628257325	-3.76573589944748	0	NC_042324:Mycobacterium_smegmatis	NCBI_HR
1811	Mycobacterium_smegmatis	NC_042323	Inf	0.0731880970595006	0.161938598527213	-6.34795137458063	1	NC_042323:Mycobacterium_smegmatis	NCBI_HR
1812	Mycobacterium_smegmatis	NC_042322	Inf	0.114778968202481	0.165514395801709	-6.05762944223283	1	NC_042322:Mycobacterium_smegmatis	NCBI_HR
1813	Mycobacterium_smegmatis	NC_042321	Inf	0.106740740489742	0.153891175747681	-3.64255627543526	0	NC_042321:Mycobacterium_smegmatis	NCBI_HR
1814	Mycobacterium_smegmatis	NC_042320	Inf	0.102501792484683	0.145510043528321	-3.76348060533838	0	NC_042320:Mycobacterium_smegmatis	NCBI_HR
1815	Mycobacterium_smegmatis	NC_042319	Inf	0.0922555755326262	0.17268343585597	-6.16359800877996	0	NC_042319:Mycobacterium_smegmatis	NCBI_HR
1816	Mycobacterium_smegmatis	NC_042318	Inf	0.12961230916513	0.171300588700401	-6.07188872092684	0	NC_042318:Mycobacterium_smegmatis	NCBI_HR
1817	Mycobacterium_smegmatis	NC_042317	Inf	0.0683606014618903	0.149307940781134	-5.51890368936156	1	NC_042317:Mycobacterium_smegmatis	NCBI_HR
1818	Mycobacterium_smegmatis	NC_042316	Inf	0.136522018538928	0.184860345654492	-6.67112553020526	1	NC_042316:Mycobacterium_smegmatis	NCBI_HR
1819	Mycobacterium_smegmatis	NC_042315	Inf	0.074672605250255	0.158557412493836	-6.27514219080771	0	NC_042315:Mycobacterium_smegmatis	NCBI_HR
1820	Mycobacterium_smegmatis	NC_042314	Inf	0.107830960210125	0.162380708903539	-4.82659752210098	0	NC_042314:Mycobacterium_smegmatis	NCBI_HR
1821	Mycobacterium_smegmatis	NC_042313	Inf	0.241679767574184	0.327361030027996	-8.62207139879475	0	NC_042313:Mycobacterium_smegmatis	NCBI_HR
1822	Mycobacterium_smegmatis	NC_042312	Inf	0.121526348278714	0.182475693991167	-6.44852380810715	0	NC_042312:Mycobacterium_smegmatis	NCBI_HR
1823	Mycobacterium_smegmatis	NC_042311	Inf	0.109866591396637	0.153229657992439	-3.36144143268821	1	NC_042311:Mycobacterium_smegmatis	NCBI_HR
1824	Mycobacterium_smegmatis	NC_042310	Inf	0.106412469305855	0.1499390941547	-3.42104671105995	1	NC_042310:Mycobacterium_smegmatis	NCBI_HR
1825	Mycobacterium_smegmatis	NC_042309	Inf	0.126752826869576	0.167908626741277	-5.97557587558922	0	NC_042309:Mycobacterium_smegmatis	NCBI_HR
1826	Mycobacterium_smegmatis	NC_042308	Inf	0.115203739806768	0.171540889814224	-3.71488273137219	0	NC_042308:Mycobacterium_smegmatis	NCBI_HR
1827	Mycobacterium_smegmatis	NC_023745	Inf	0.0988661285110902	0.160648339681698	-3.47097486220429	1	NC_023745:Mycobacterium_smegmatis	NCBI_HR
1828	Lactococcus_lactis	NC_017702	Inf	0.11599462512895	0.252085973169556	-0.232500718495459	0	NC_017702:Lactococcus_lactis	NCBI_HR
1829	Lactococcus_lactis	NC_017698	Inf	0.112561352344302	0.255757779395215	-0.354426472720426	0	NC_017698:Lactococcus_lactis	NCBI_HR
1830	Lactococcus_lactis	NC_017696	Inf	0.114761100960964	0.247974617480163	-0.31125550569201	0	NC_017696:Lactococcus_lactis	NCBI_HR
1831	Lactococcus_lactis	NC_017695	Inf	0.126436357670489	0.255048510921343	-0.469870775392806	0	NC_017695:Lactococcus_lactis	NCBI_HR
1832	Mycobacterium_smegmatis	NC_028876	Inf	0.0947164592780586	0.152616073764791	-6.3851474220121	1	NC_028876:Mycobacterium_smegmatis	NCBI_HR
1833	Gordonia_terrae	NC_031269	Inf	0.02072272064713	0.0640695911230354	-1.10940744995114	1	NC_031269:Gordonia_terrae	NCBI_HR
1834	Mycobacterium_smegmatis	NC_031266	Inf	0.0319196346379836	0.0934419311489533	-1.12316677737	0	NC_031266:Mycobacterium_smegmatis	NCBI_HR
1835	Mycobacterium_smegmatis	NC_031262	Inf	0.0704885342051772	0.14738956666922	-5.62676602161084	1	NC_031262:Mycobacterium_smegmatis	NCBI_HR
1836	Mycobacterium_smegmatis	NC_031261	Inf	0.0653557257273126	0.133569045524246	-0.476568712964493	1	NC_031261:Mycobacterium_smegmatis	NCBI_HR
1837	Mycobacterium_smegmatis	NC_031243	Inf	0.03557197824963	0.0917755565088183	-0.600117645529579	1	NC_031243:Mycobacterium_smegmatis	NCBI_HR
1838	Gordonia_terrae	NC_031233	Inf	0.0189494020259865	0.0646409249359663	-1.13966189307489	0	NC_031233:Gordonia_terrae	NCBI_HR
1839	Gordonia_terrae	NC_031251	Inf	0.0137611900731098	0.0624504237303105	-0.985211143390515	0	NC_031251:Gordonia_terrae	NCBI_HR
1840	Gordonia_terrae	NC_031226	Inf	0.019151505529001	0.0605462939853311	-1.26116230574391	1	NC_031226:Gordonia_terrae	NCBI_HR
1841	Mycobacterium_smegmatis	NC_031281	Inf	0.0307873624065784	0.0944393386024136	-1.45464964214925	1	NC_031281:Mycobacterium_smegmatis	NCBI_HR
1842	Gordonia_terrae	NC_031118	Inf	0.0157888349291069	0.0597816451394539	-0.901984780673246	0	NC_031118:Gordonia_terrae	NCBI_HR
1843	Gordonia_terrae	NC_031061	Inf	0.0189058992745897	0.0647166066032431	-1.24934614135094	0	NC_031061:Gordonia_terrae	NCBI_HR
1844	Gordonia_terrae	NC_030943	Inf	0.0178789008987754	0.0609726791104748	-0.773973146598209	1	NC_030943:Gordonia_terrae	NCBI_HR
1845	Mycobacterium_smegmatis	NC_028961	Inf	0.0791645131459169	0.165073157702632	-5.75907048185606	0	NC_028961:Mycobacterium_smegmatis	NCBI_HR
1846	Mycobacterium_smegmatis	NC_028953	Inf	0.103507523550564	0.157807745295118	-6.24936328482606	1	NC_028953:Mycobacterium_smegmatis	NCBI_HR
1847	Mycobacterium_smegmatis	NC_028946	Inf	0.0728209702086376	0.154039774760241	-5.60940491183928	0	NC_028946:Mycobacterium_smegmatis	NCBI_HR
1848	Mycobacterium_smegmatis	NC_028937	Inf	0.0711014696031216	0.155128793676847	-5.39862411933243	1	NC_028937:Mycobacterium_smegmatis	NCBI_HR
1849	Mycobacterium_smegmatis	NC_028910	Inf	0.077344419568036	0.161781277172281	-5.68786336913313	1	NC_028910:Mycobacterium_smegmatis	NCBI_HR
1850	Mycobacterium_smegmatis	NC_028889	Inf	0.0770783941243217	0.157985912088885	-5.65512924857875	0	NC_028889:Mycobacterium_smegmatis	NCBI_HR
1851	Mycobacterium_smegmatis	NC_028844	Inf	0.0812841529589298	0.162218164285346	-6.0672159065306	0	NC_028844:Mycobacterium_smegmatis	NCBI_HR
1852	Mycobacterium_smegmatis	NC_028842	Inf	0.0749001108195581	0.163981743341438	-5.87964169629715	1	NC_028842:Mycobacterium_smegmatis	NCBI_HR
1853	Mycobacterium_smegmatis	NC_028823	Inf	0.0743085291972208	0.157686634094509	-6.03127150582195	0	NC_028823:Mycobacterium_smegmatis	NCBI_HR
1854	Mycobacterium_smegmatis	NC_028796	Inf	0.038232797188175	0.0924356566795882	-0.730042786011026	1	NC_028796:Mycobacterium_smegmatis	NCBI_HR
1855	Mycobacterium_smegmatis	NC_028779	Inf	0.0264825361387726	0.0853211015686428	-1.161964151031	1	NC_028779:Mycobacterium_smegmatis	NCBI_HR
1856	Mycobacterium_smegmatis	NC_028747	Inf	0.0648761371044653	0.134251824793995	-0.409232783248598	1	NC_028747:Mycobacterium_smegmatis	NCBI_HR
1857	Mycobacterium_smegmatis	NC_028678	Inf	0.0788085409632704	0.160201264308092	-6.19473873878714	0	NC_028678:Mycobacterium_smegmatis	NCBI_HR
1858	Mycobacterium_smegmatis	NC_028654	Inf	0.0822770235336899	0.163962893588124	-6.16779997816847	1	NC_028654:Mycobacterium_smegmatis	NCBI_HR
1859	Mycobacterium_smegmatis	NC_026596	Inf	0.0839996584016521	0.163545590418937	-6.02721945825152	0	NC_026596:Mycobacterium_smegmatis	NCBI_HR
1860	Mycobacterium_smegmatis	NC_026585	Inf	0.0781043261985738	0.15776202009103	-6.0791779429422	1	NC_026585:Mycobacterium_smegmatis	NCBI_HR
1861	Mycobacterium_smegmatis	NC_026584	Inf	0.12941981525505	0.187330036451657	-6.657933108366	1	NC_026584:Mycobacterium_smegmatis	NCBI_HR
1862	Mycobacterium_smegmatis	NC_025433	Inf	0.0695153351656055	0.155220476168412	-5.53944199627144	1	NC_025433:Mycobacterium_smegmatis	NCBI_HR
1863	Mycobacterium_smegmatis	NC_023746	Inf	0.0823231905755165	0.162796768557576	-6.03350697470147	1	NC_023746:Mycobacterium_smegmatis	NCBI_HR
1864	Mycobacterium_tuberculosis	NC_023744	Inf	0.0975888513502479	0.168919293700165	2.78410598690597	1	NC_023744:Mycobacterium_tuberculosis	NCBI_HR
1865	Mycobacterium_smegmatis	NC_023738	Inf	0.14438569393383	0.192955172254972	-6.60921705503289	1	NC_023738:Mycobacterium_smegmatis	NCBI_HR
1866	Mycobacterium_smegmatis	NC_023730	Inf	0.033192274426242	0.0990187083907781	-1.25734014424471	1	NC_023730:Mycobacterium_smegmatis	NCBI_HR
1867	Mycobacterium_smegmatis	NC_023729	Inf	0.030893711523732	0.0882877072931517	-1.07229265358461	1	NC_023729:Mycobacterium_smegmatis	NCBI_HR
1868	Mycobacterium_smegmatis	NC_023728	Inf	0.0746314258758614	0.165702585761601	-5.85058475419881	1	NC_023728:Mycobacterium_smegmatis	NCBI_HR
1869	Mycobacterium_smegmatis	NC_023712	Inf	0.0337692941687543	0.0947502196887725	-1.90470597045032	0	NC_023712:Mycobacterium_smegmatis	NCBI_HR
1870	Mycobacterium_smegmatis	NC_023699	Inf	0.072213331979361	0.156500163820938	-5.53144972171624	1	NC_023699:Mycobacterium_smegmatis	NCBI_HR
1871	Mycobacterium_smegmatis	NC_023692	Inf	0.0669434207625696	0.137038749974566	-0.666729555477914	1	NC_023692:Mycobacterium_smegmatis	NCBI_HR
1872	Mycobacterium_smegmatis	NC_023690	Inf	0.103184250525414	0.161232012760279	-6.48066752512285	1	NC_023690:Mycobacterium_smegmatis	NCBI_HR
1873	Mycobacterium_smegmatis	NC_023552	Inf	0.0631380406687011	0.133700665046308	-0.221601434291117	1	NC_023552:Mycobacterium_smegmatis	NCBI_HR
1874	Mycobacterium_smegmatis	NC_023580	Inf	0.0831582577802593	0.159393050864978	-6.11332157047582	1	NC_023580:Mycobacterium_smegmatis	NCBI_HR
1875	Mycobacterium_smegmatis	NC_022068	Inf	0.0824405850888689	0.156297407916579	-5.85016463508541	0	NC_022068:Mycobacterium_smegmatis	NCBI_HR
1876	Mycobacterium_smegmatis	NC_022067	Inf	0.129089095263364	0.18375219581907	-6.65253381539113	1	NC_022067:Mycobacterium_smegmatis	NCBI_HR
1877	Mycobacterium_smegmatis	NC_022066	Inf	0.132895666515155	0.183442292669592	-6.5239272638667	1	NC_022066:Mycobacterium_smegmatis	NCBI_HR
1878	Mycobacterium_smegmatis	NC_022057	Inf	0.0338678856549359	0.0953352562401489	-2.00923033966014	0	NC_022057:Mycobacterium_smegmatis	NCBI_HR
1879	Mycobacterium_smegmatis	NC_021302	Inf	0.0640117962355956	0.133997220064373	-0.135405508332127	1	NC_021302:Mycobacterium_smegmatis	NCBI_HR
1880	Mycobacterium_smegmatis	NC_021301	Inf	0.0863614066515721	0.166770874671189	-5.91095355279941	1	NC_021301:Mycobacterium_smegmatis	NCBI_HR
1881	Mycobacterium_smegmatis	NC_021061	Inf	0.0401693902362407	0.103348571685314	-1.5644320546136	1	NC_021061:Mycobacterium_smegmatis	NCBI_HR
1882	Mycobacterium_smegmatis	NC_014901	Inf	0.0713272594150809	0.153174305228796	-5.61654967749732	1	NC_014901:Mycobacterium_smegmatis	NCBI_HR
1883	Staphylococcus_epidermidis	NC_041928	Inf	0.442933896608853	0.311597235117135	-4.36193662321953	1	NC_041928:Staphylococcus_epidermidis	NCBI_HR
1884	Bacillus_subtilis	NC_041842	Inf	0.44166646680182	0.484231151824685	5.75379703185093	0	NC_041842:Bacillus_subtilis	NCBI_HR
1885	Bacillus_subtilis	NC_041841	Inf	0.422869516820865	0.491147520183077	-6.06652841815257	0	NC_041841:Bacillus_subtilis	NCBI_HR
1886	Bacillus_subtilis	NC_041840	Inf	0.449553762287496	0.483947016721093	-10.1739533786581	0	NC_041840:Bacillus_subtilis	NCBI_HR
1887	Bacillus_subtilis	NC_041839	Inf	0.454236892231174	0.494100367054199	1.34868036619787	0	NC_041839:Bacillus_subtilis	NCBI_HR
1888	Bacillus_subtilis	NC_041838	Inf	0.42854929551654	0.468132756452937	2.17172563368758	0	NC_041838:Bacillus_subtilis	NCBI_HR
1889	Bacillus_subtilis	NC_041837	Inf	0.621483449163942	0.519707291873146	1.94725874255402	0	NC_041837:Bacillus_subtilis	NCBI_HR
1890	Bacillus_subtilis	NC_041836	Inf	0.398378625421746	0.455087899956936	-5.75218467117511	0	NC_041836:Bacillus_subtilis	NCBI_HR
1891	Bacillus_subtilis	NC_041835	Inf	0.60610362243696	0.51394318196496	-0.09643399881314	0	NC_041835:Bacillus_subtilis	NCBI_HR
1892	Bacillus_subtilis	NC_030903	Inf	0.49007540247897	0.409245265965166	-1.32774979125151	1	NC_030903:Bacillus_subtilis	NCBI_HR
1893	Gordonia_terrae	NC_030698	Inf	0.0683258113147783	0.12143286634859	-5.94015970316069	0	NC_030698:Gordonia_terrae	NCBI_HR
1894	Mycobacterium_smegmatis	NC_028906	Inf	0.148148772597527	0.211279799705959	-4.38540972617149	0	NC_028906:Mycobacterium_smegmatis	NCBI_HR
1895	Bacillus_thuringiensis	NC_028887	Inf	0.45228283583888	0.339765092515469	2.41945654216263	0	NC_028887:Bacillus_thuringiensis	NCBI_HR
1896	Mycobacterium_smegmatis	NC_023695	Inf	0.101702279083013	0.14563806841161	-3.55684334086931	0	NC_023695:Mycobacterium_smegmatis	NCBI_HR
1897	Mycobacterium_smegmatis	NC_023577	Inf	0.099474047224729	0.16164336177457	-3.43964275207291	1	NC_023577:Mycobacterium_smegmatis	NCBI_HR
1898	Mycobacterium_smegmatis	NC_023572	Inf	0.0343421701369599	0.100051989548148	-1.37297709641894	0	NC_023572:Mycobacterium_smegmatis	NCBI_HR
1899	Staphylococcus_aureus	NC_023573	Inf	0.577053567584144	0.404508445354528	-2.58104537060739	0	NC_023573:Staphylococcus_aureus	NCBI_HR
1900	Bacillus_subtilis	NC_022771	Inf	0.49792809280388	0.412385582918179	-1.26033813939555	0	NC_022771:Bacillus_subtilis	NCBI_HR
1901	Bacillus_thuringiensis	NC_022769	Inf	0.447323376596352	0.33659472861018	2.50269711296391	0	NC_022769:Bacillus_thuringiensis	NCBI_HR
1902	Bacillus_thuringiensis	NC_022763	Inf	0.437261281812332	0.329086553915996	2.35019745266032	0	NC_022763:Bacillus_thuringiensis	NCBI_HR
1903	Bacillus_subtilis	NC_021856	Inf	0.485637533722	0.402431363943589	-1.38907118937704	1	NC_021856:Bacillus_subtilis	NCBI_HR
1904	Mycobacterium_smegmatis	NC_021306	Inf	0.156800447072406	0.218772104542061	-4.40634524966899	0	NC_021306:Mycobacterium_smegmatis	NCBI_HR
1905	Mycobacterium_smegmatis	NC_014459	Inf	0.100399095711372	0.164465146330679	-0.525988019177078	0	NC_014459:Mycobacterium_smegmatis	NCBI_HR
1906	Gordonia_terrae	NC_031267	Inf	0.0315003068357988	0.0884696801312448	-2.42590167082905	0	NC_031267:Gordonia_terrae	NCBI_HR
1907	Mycobacterium_smegmatis	NC_031124	Inf	0.257084175953661	0.348517340901756	-8.500264937932	1	NC_031124:Mycobacterium_smegmatis	NCBI_HR
1908	Mycobacterium_smegmatis	NC_031102	Inf	0.0778573841657412	0.163103257036135	-0.948259044711165	0	NC_031102:Mycobacterium_smegmatis	NCBI_HR
1909	Mycobacterium_smegmatis	NC_031035	Inf	0.0664469914986268	0.138545797765058	-2.41562590646959	0	NC_031035:Mycobacterium_smegmatis	NCBI_HR
1910	Mycobacterium_smegmatis	NC_029093	Inf	0.149016754671359	0.211695782679528	-4.43774252239488	0	NC_029093:Mycobacterium_smegmatis	NCBI_HR
1911	Mycobacterium_smegmatis	NC_029079	Inf	0.15176875080102	0.214737704243608	-4.38498054914594	0	NC_029079:Mycobacterium_smegmatis	NCBI_HR
1912	Mycobacterium_smegmatis	NC_028979	Inf	0.0737382064308569	0.140914516532817	0.563937458872331	0	NC_028979:Mycobacterium_smegmatis	NCBI_HR
1913	Mycobacterium_smegmatis	NC_028978	Inf	0.100221145631703	0.166154964362774	-0.709741255544714	0	NC_028978:Mycobacterium_smegmatis	NCBI_HR
1914	Mycobacterium_smegmatis	NC_028947	Inf	0.0557560035122351	0.133934270016725	-1.73287773116546	0	NC_028947:Mycobacterium_smegmatis	NCBI_HR
1915	Mycobacterium_smegmatis	NC_028936	Inf	0.0656133215278983	0.13351523150977	-0.219646037660254	0	NC_028936:Mycobacterium_smegmatis	NCBI_HR
1916	Mycobacterium_smegmatis	NC_028922	Inf	0.0959701800280374	0.182596204341363	1.39549277576563	0	NC_028922:Mycobacterium_smegmatis	NCBI_HR
1917	Mycobacterium_smegmatis	NC_028878	Inf	0.247149673493512	0.34235141630188	-8.68061865430284	1	NC_028878:Mycobacterium_smegmatis	NCBI_HR
1918	Mycobacterium_smegmatis	NC_028861	Inf	0.104886221996488	0.192276800072366	1.11837067327369	0	NC_028861:Mycobacterium_smegmatis	NCBI_HR
1919	Mycobacterium_smegmatis	NC_028846	Inf	0.0938327556114333	0.156749644672435	-0.102009339930163	1	NC_028846:Mycobacterium_smegmatis	NCBI_HR
1920	Mycobacterium_smegmatis	NC_028843	Inf	0.33420010049888	0.39834188836805	-8.08683112219426	0	NC_028843:Mycobacterium_smegmatis	NCBI_HR
1921	Mycobacterium_smegmatis	NC_028832	Inf	0.0707456280413377	0.13270980444155	-3.36873143581278	0	NC_028832:Mycobacterium_smegmatis	NCBI_HR
1922	Mycobacterium_smegmatis	NC_028813	Inf	0.0637071371556736	0.148449702736979	-5.57058699709974	1	NC_028813:Mycobacterium_smegmatis	NCBI_HR
1923	Mycobacterium_smegmatis	NC_028798	Inf	0.109341628197053	0.15221538130337	-3.36640870154095	1	NC_028798:Mycobacterium_smegmatis	NCBI_HR
1924	Mycobacterium_smegmatis	NC_028792	Inf	0.0774896121951921	0.163236609917573	-5.96262081144376	1	NC_028792:Mycobacterium_smegmatis	NCBI_HR
1925	Mycobacterium_smegmatis	NC_028791	Inf	0.0952589686295442	0.178040166716564	1.17806182886282	0	NC_028791:Mycobacterium_smegmatis	NCBI_HR
1926	Mycobacterium_smegmatis	NC_028785	Inf	0.149660953825418	0.21257619596977	-4.34881570905304	0	NC_028785:Mycobacterium_smegmatis	NCBI_HR
1927	Mycobacterium_smegmatis	NC_028778	Inf	0.331124724849549	0.393464062219264	-8.12689624068871	0	NC_028778:Mycobacterium_smegmatis	NCBI_HR
1928	Mycobacterium_smegmatis	NC_028759	Inf	0.111040164834969	0.168836649736107	0.829346979068561	0	NC_028759:Mycobacterium_smegmatis	NCBI_HR
1929	Mycobacterium_smegmatis	NC_028751	Inf	0.0733485704630339	0.157020288525805	-5.71474950972983	0	NC_028751:Mycobacterium_smegmatis	NCBI_HR
1930	Mycobacterium_smegmatis	NC_028687	Inf	0.105371643975729	0.16387972864085	-3.38863076023823	0	NC_028687:Mycobacterium_smegmatis	NCBI_HR
1931	Mycobacterium_smegmatis	NC_027365	Inf	0.0725613450441232	0.139761250239695	0.604631886950827	0	NC_027365:Mycobacterium_smegmatis	NCBI_HR
1932	Mycobacterium_smegmatis	NC_026604	Inf	0.063201919500545	0.146622901957895	-5.90866091885163	1	NC_026604:Mycobacterium_smegmatis	NCBI_HR
1933	Mycobacterium_smegmatis	NC_026603	Inf	0.0915447317814984	0.155055008354622	-0.148394469010995	1	NC_026603:Mycobacterium_smegmatis	NCBI_HR
1934	Mycobacterium_smegmatis	NC_026598	Inf	0.112763465999387	0.170466733254223	0.909024455341822	0	NC_026598:Mycobacterium_smegmatis	NCBI_HR
1935	Mycobacterium_smegmatis	NC_026593	Inf	0.0730216192048833	0.155161660830212	-6.27084548466787	0	NC_026593:Mycobacterium_smegmatis	NCBI_HR
1936	Mycobacterium_smegmatis	NC_026591	Inf	0.117017677107321	0.167390575732792	-2.90464043738292	0	NC_026591:Mycobacterium_smegmatis	NCBI_HR
1937	Mycobacterium_smegmatis	NC_024366	Inf	0.0639348674305709	0.134608390547814	-2.46448775133551	0	NC_024366:Mycobacterium_smegmatis	NCBI_HR
1938	Mycobacterium_smegmatis	NC_024147	Inf	0.110542073793364	0.166610479897833	1.12201234094078	0	NC_024147:Mycobacterium_smegmatis	NCBI_HR
1939	Mycobacterium_smegmatis	NC_023747	Inf	0.0986976085004073	0.168466795820476	-0.786973420262001	0	NC_023747:Mycobacterium_smegmatis	NCBI_HR
1940	Mycobacterium_smegmatis	NC_023732	Inf	0.270047621229411	0.355532116645955	-8.4917369093427	0	NC_023732:Mycobacterium_smegmatis	NCBI_HR
1941	Mycobacterium_smegmatis	NC_023724	Inf	0.0555956354582325	0.132246594860369	-2.10776449299507	0	NC_023724:Mycobacterium_smegmatis	NCBI_HR
1942	Mycobacterium_smegmatis	NC_023721	Inf	0.0848299391215212	0.166480110375842	-6.23319020402084	1	NC_023721:Mycobacterium_smegmatis	NCBI_HR
1943	Mycobacterium_smegmatis	NC_023705	Inf	0.0807899997273978	0.173076513884677	-0.620093556639389	0	NC_023705:Mycobacterium_smegmatis	NCBI_HR
1944	Mycobacterium_smegmatis	NC_023689	Inf	0.148756130137006	0.212322982398131	-4.43401566364113	0	NC_023689:Mycobacterium_smegmatis	NCBI_HR
1945	Mycobacterium_smegmatis	NC_023498	Inf	0.0861939904693761	0.15933985825948	1.02801972767155	0	NC_023498:Mycobacterium_smegmatis	NCBI_HR
1946	Mycobacterium_smegmatis	NC_022988	Inf	0.159870376466339	0.219991758027387	-4.38030293617344	0	NC_022988:Mycobacterium_smegmatis	NCBI_HR
1947	Mycobacterium_smegmatis	NC_022981	Inf	0.151010454613484	0.21301946080268	-4.33924781950015	0	NC_022981:Mycobacterium_smegmatis	NCBI_HR
1948	Mycobacterium_smegmatis	NC_022976	Inf	0.151083903125651	0.213947591087937	-4.35039143118489	0	NC_022976:Mycobacterium_smegmatis	NCBI_HR
1949	Mycobacterium_smegmatis	NC_022969	Inf	0.151204716160505	0.214301137405724	-4.42341884125157	0	NC_022969:Mycobacterium_smegmatis	NCBI_HR
1950	Mycobacterium_smegmatis	NC_022085	Inf	0.144996551143539	0.21099161590548	-4.57315822327066	0	NC_022085:Mycobacterium_smegmatis	NCBI_HR
1951	Mycobacterium_smegmatis	NC_022065	Inf	0.157072301140463	0.217689106022318	-4.3461740093483	0	NC_022065:Mycobacterium_smegmatis	NCBI_HR
1952	Mycobacterium_smegmatis	NC_022060	Inf	0.0608815063003519	0.1437080490262	-5.937990940581	1	NC_022060:Mycobacterium_smegmatis	NCBI_HR
1953	Mycobacterium_smegmatis	NC_022059	Inf	0.157989797021803	0.217620276882819	-4.40307807543042	0	NC_022059:Mycobacterium_smegmatis	NCBI_HR
1954	Mycobacterium_smegmatis	NC_022055	Inf	0.063135694250558	0.151344705047685	-5.73904077898293	0	NC_022055:Mycobacterium_smegmatis	NCBI_HR
1955	Mycobacterium_smegmatis	NC_021538	Inf	0.0761701295416057	0.160588554095011	-6.24492249737276	1	NC_021538:Mycobacterium_smegmatis	NCBI_HR
1956	Mycobacterium_smegmatis	NC_021311	Inf	0.153198811749777	0.216856490719645	-4.48357391131999	0	NC_021311:Mycobacterium_smegmatis	NCBI_HR
1957	Mycobacterium_smegmatis	NC_021309	Inf	0.155255520739789	0.215514045963475	-4.34917330809398	1	NC_021309:Mycobacterium_smegmatis	NCBI_HR
1958	Mycobacterium_smegmatis	NC_021305	Inf	0.152373594596533	0.215229499377082	-4.47864118945222	0	NC_021305:Mycobacterium_smegmatis	NCBI_HR
1959	Mycobacterium_smegmatis	NC_021299	Inf	0.0950192681046313	0.157567227683115	-5.8537979333317	1	NC_021299:Mycobacterium_smegmatis	NCBI_HR
1960	Mycobacterium_smegmatis	NC_015584	Inf	0.257295659729501	0.349235966044635	-8.4849551410836	1	NC_015584:Mycobacterium_smegmatis	NCBI_HR
1961	Mycobacterium_smegmatis	NC_014461	Inf	0.238934241293836	0.329974290747171	-8.56790541251593	0	NC_014461:Mycobacterium_smegmatis	NCBI_HR
1962	Mycobacterium_smegmatis	NC_014458	Inf	0.104674358514436	0.171527033331306	-1.01467281187918	1	NC_014458:Mycobacterium_smegmatis	NCBI_HR
1963	Mycobacterium_smegmatis	NC_012788	Inf	0.0784443172258752	0.170946436372559	-0.712813639774112	0	NC_012788:Mycobacterium_smegmatis	NCBI_HR
1964	Bacillus_subtilis	NC_042133	Inf	0.399077790977176	0.356584959630352	-4.48834984850318	0	NC_042133:Bacillus_subtilis	NCBI_HR
1965	Bacillus_cereus	NC_027355	Inf	0.524751865119328	0.398047032471396	4.17824171093771	0	NC_027355:Bacillus_cereus	NCBI_HR
1966	Enterococcus_faecalis	NC_027335	Inf	0.508901279634277	0.426397102081053	-1.77227514272401	1	NC_027335:Enterococcus_faecalis	NCBI_HR
1967	Staphylococcus_aureus	NC_025426	Inf	0.5777231059463	0.403346620730122	-2.67402126120635	0	NC_025426:Staphylococcus_aureus	NCBI_HR
1968	Bacillus_pumilus	NC_020081	Inf	0.429903051153347	0.367869263883141	-0.890576862943135	0	NC_020081:Bacillus_pumilus	NCBI_HR
1969	Enterococcus_faecalis	NC_009904	Inf	0.514258470155452	0.430746019129102	-1.9430342853381	1	NC_009904:Enterococcus_faecalis	NCBI_HR
1970	Staphylococcus_aureus	NC_007021	Inf	0.60608770774759	0.432395664652058	-2.62951492185327	0	NC_007021:Staphylococcus_aureus	NCBI_HR
1971	Lactobacillus_plantarum	NC_006565	Inf	0.515654525033869	0.418955638581275	-7.27474341694052	0	NC_006565:Lactobacillus_plantarum	NCBI_HR
1972	Bacillus_megaterium	NC_042140	Inf	0.568514208746834	0.454786515256194	1.3298825677605	0	NC_042140:Bacillus_megaterium	NCBI_HR
1973	Listeria_monocytogenes	NC_042048	Inf	0.564698157295484	0.462067723158412	-2.15930884083703	1	NC_042048:Listeria_monocytogenes	NCBI_HR
1974	Listeria_monocytogenes	NC_041862	Inf	0.568055238137652	0.462200322215239	-2.104167923761	1	NC_041862:Listeria_monocytogenes	NCBI_HR
1975	Bacillus_cereus	NC_031056	Inf	0.531234951736198	0.404127764196085	4.67309536301598	0	NC_031056:Bacillus_cereus	NCBI_HR
1976	Staphylococcus_aureus	NC_030933	Inf	0.614811848292504	0.437694832194261	-2.91626919055932	1	NC_030933:Staphylococcus_aureus	NCBI_HR
1977	Enterococcus_faecalis	NC_029026	Inf	0.5118610510379	0.431778246813455	-1.7917665303079	1	NC_029026:Enterococcus_faecalis	NCBI_HR
1978	Bacillus_thuringiensis	NC_028890	Inf	0.432289353082891	0.361150471766786	4.80352536273758	1	NC_028890:Bacillus_thuringiensis	NCBI_HR
1979	Bacillus_megaterium	NC_027374	Inf	0.471369002431056	0.382163747167842	1.85698088743274	1	NC_027374:Bacillus_megaterium	NCBI_HR
1980	Bacillus_megaterium	NC_027366	Inf	0.35307970964439	0.317879366438005	1.19159952424717	0	NC_027366:Bacillus_megaterium	NCBI_HR
1981	Listeria_monocytogenes	NC_025440	Inf	0.566945124794116	0.460219897281971	-2.03903128857129	1	NC_025440:Listeria_monocytogenes	NCBI_HR
1982	Staphylococcus_aureus	NC_025416	Inf	0.585065059340325	0.408442913191936	-2.50587022766399	0	NC_025416:Staphylococcus_aureus	NCBI_HR
1983	Bacillus_thuringiensis	NC_024792	Inf	0.387282482043752	0.340347259062902	6.05984182584258	0	NC_024792:Bacillus_thuringiensis	NCBI_HR
1984	Listeria_monocytogenes	NC_024787	Inf	0.575157542592896	0.467331689924233	-2.00067604091797	1	NC_024787:Listeria_monocytogenes	NCBI_HR
1985	Listeria_monocytogenes	NC_024383	Inf	0.565644348622371	0.460317138715133	-2.16182056491414	1	NC_024383:Listeria_monocytogenes	NCBI_HR
1986	Listeria_monocytogenes	NC_024359	Inf	0.567851225263011	0.461430433296935	-2.06395419690245	1	NC_024359:Listeria_monocytogenes	NCBI_HR
1987	Listeria_monocytogenes	NC_024364	Inf	0.568796617506651	0.458130455155929	-2.0165527676961	1	NC_024364:Listeria_monocytogenes	NCBI_HR
1988	Listeria_monocytogenes	NC_024360	Inf	0.564698157295484	0.462067723158412	-2.15930884083703	1	NC_024360:Listeria_monocytogenes	NCBI_HR
1989	Staphylococcus_aureus	NC_005880	Inf	0.577566874386068	0.407998340911452	-2.50496577094568	0	NC_005880:Staphylococcus_aureus	NCBI_HR
1990	Bacillus_thuringiensis	NC_024216	Inf	0.458921719440887	0.345817074488108	2.76070989105349	0	NC_024216:Bacillus_thuringiensis	NCBI_HR
1991	Bacillus_cereus	NC_024137	Inf	0.519815090574391	0.399398450953561	4.48308048844406	0	NC_024137:Bacillus_cereus	NCBI_HR
1992	Staphylococcus_aureus	NC_023009	Inf	0.598479925575031	0.412326540039174	-2.41424101547987	0	NC_023009:Staphylococcus_aureus	NCBI_HR
1993	Bacillus_subtilis	NC_022761	Inf	0.518510735019247	0.456709514792384	-3.31179171565098	0	NC_022761:Bacillus_subtilis	NCBI_HR
1994	Listeria_monocytogenes	NC_020871	Inf	0.570948230834016	0.464625440113095	-2.09644924567499	1	NC_020871:Listeria_monocytogenes	NCBI_HR
1995	Staphylococcus_aureus	NC_019726	Inf	0.577326392403865	0.403367192003653	-2.51956694155878	0	NC_019726:Staphylococcus_aureus	NCBI_HR
1996	Staphylococcus_aureus	NC_019511	Inf	0.615577080973989	0.436138614367914	-2.85300175889312	1	NC_019511:Staphylococcus_aureus	NCBI_HR
1997	Staphylococcus_aureus	NC_019448	Inf	0.573807270072042	0.398899370510248	-2.66224241002954	0	NC_019448:Staphylococcus_aureus	NCBI_HR
1998	Bacillus_cereus	NC_018860	Inf	0.424073249715973	0.352776231886697	4.58492457198988	0	NC_018860:Bacillus_cereus	NCBI_HR
1999	Bacillus_cereus	NC_018857	Inf	0.533316608210295	0.382208108727165	3.47719234949131	0	NC_018857:Bacillus_cereus	NCBI_HR
[truncated: 6,850 more rows]
