# Supplementary material for: Virus-host interactions predictor (VHIP): Machine learning approach to resolve microbial virus-host interaction networks
Source: PLoS Comput Biol. 2024 Sep 18;20(9):e1011649. doi: 10.1371/journal.pcbi.1011649 (PMC11441702; doi:10.1371/journal.pcbi.1011649)
Supplement: S3 Table — (XLSX) [file pcbi.1011649.s011.xlsx]

## Sheet: Sheet1
Tool name	Type	Tool input	Tool output	Considerations
iPHoP	Modular machine-learni-ng framework	Viral sequences	Most likely taxa a virus can infect, a score associated with the prediction, and the main method that was used to make that prediction (blastn hits versus iPHoP-RF).	Uses the output of other existing tools. It may return more than 1 likely host or 0.
				By default, only return results for which the score is above 0.9.
				It uses the following tools: Blast, CRISPR, VirHostMatcher, WIsH, PHP, and RaFAH.
CHERRY	Graph encoder-decod-er model	Viral sequences	Most likely taxa a virus can infect and a score associated for that prediction.	Model can be retrained with additional virus-host pairs knowledge (only infection events are considered).
				The tool can also be used to predict viruses infecting prokaryotes of interest (in this case, prokaryotes sequences are given to the tool instead of viruses).
				The database of prokaryotes to be considered can also be expanded manually by the user.
RAFAH	Machine learning (random forest)	Viral sequences	For each virus, it returns a score value against each genus included in the RaFAH database.	Cannot make predictions at the species level.
			It emphasizes on a single genus (column Predicted_Host) based on the score value (Winner_Score).	Can only work if viruses of interest share at least 1 marker gene with a known virus reference.
VirHostMatcher-net	Network inferred	Viral sequences	The most likely host a virus can infect.	One of the options allows the user to return multiple predicted hosts for viruses by defining topN parameter.
vHULK	Deep neural network	Viral sequences	Predicts most likely genus and species a virus can infect with their respective score values.	Only work if viruses of interest share at least 1 marker gene with a known virus reference.
				Relies on gene annotation for accurate predictions.
