# Supplementary material for: Virus-host interactions predictor (VHIP): Machine learning approach to resolve microbial virus-host interaction networks
Source: PLoS Comput Biol. 2024 Sep 18;20(9):e1011649. doi: 10.1371/journal.pcbi.1011649 (PMC11441702; doi:10.1371/journal.pcbi.1011649)
Supplement: S4 Table — Higher value means the features are more strongly correlated. (XLSX) [file pcbi.1011649.s012.xlsx]

## Sheet: Sheet1
	%G+C difference	k-3 distance	k-6 distance
k-3 distance	0.0316
k-6 distance	0.0296	0.9427
Homology	0.1286	0.201	0.2191
