# Supplementary material for: Virus-host interactions predictor (VHIP): Machine learning approach to resolve microbial virus-host interaction networks
Source: PLoS Comput Biol. 2024 Sep 18;20(9):e1011649. doi: 10.1371/journal.pcbi.1011649 (PMC11441702; doi:10.1371/journal.pcbi.1011649)
Supplement: S5 Table — Submitted as an excel spreadsheet. (CSV) [file pcbi.1011649.s013.csv]

accession
NC_000866.4
NC_000867.1
NC_000871.1
NC_000872.1
NC_000896.1
NC_000902.1
NC_000924.1
NC_000929.1
NC_000935.1
NC_001270.2
NC_001271.1
NC_001317.1
NC_001330.1
NC_001331.1
NC_001332.1
NC_001335.1
NC_001341.1
NC_001365.1
NC_001396.1
NC_001416.1
NC_001417.2
NC_001418.1
NC_001420.2
NC_001421.2
NC_001422.1
NC_001426.1
NC_001447.1
NC_001604.1
NC_001609.1
NC_001628.1
NC_001629.1
NC_001697.1
NC_001706.1
NC_001730.1
NC_001741.1
NC_001825.1
NC_001835.1
NC_001884.1
NC_001890.1
NC_001895.1
NC_001900.1
NC_001901.1
NC_001902.1
NC_001909.1
NC_001942.1
NC_001954.1
NC_001956.1
NC_001978.3
NC_001998.1
NC_002014.1
NC_002072.2
NC_002166.1
NC_002167.1
NC_002180.1
NC_002185.1
NC_002194.1
NC_002214.1
NC_002321.1
NC_002362.1
NC_002363.1
NC_002371.2
NC_002484.2
NC_002486.1
NC_002515.1
NC_002519.1
NC_002643.1
NC_002649.1
NC_002656.1
NC_002661.2
NC_002666.1
NC_002667.1
NC_002668.1
NC_002669.1
NC_002670.1
NC_002671.1
NC_002700.2
NC_002703.1
NC_002730.1
NC_002747.1
NC_002796.1
NC_003050.2
NC_003085.1
NC_003216.1
NC_003278.1
NC_003287.2
NC_003288.1
NC_003291.2
NC_003298.1
NC_003299.1
NC_003300.1
NC_003301.1
NC_003309.1
NC_003313.1
NC_003315.1
NC_003324.1
NC_003327.2
NC_003356.1
NC_003387.1
NC_003390.2
NC_003438.1
NC_003444.1
NC_003460.1
NC_003524.1
NC_003714.1
NC_003715.1
NC_003716.1
NC_003793.1
NC_003907.2
NC_004066.1
NC_004084.1
NC_004112.1
NC_004165.1
NC_004166.2
NC_004167.1
NC_004170.1
NC_004171.1
NC_004172.1
NC_004173.1
NC_004174.1
NC_004175.1
NC_004301.1
NC_004302.1
NC_004303.1
NC_004305.1
NC_004306.1
NC_004313.1
NC_004333.2
NC_004348.1
NC_004456.1
NC_004462.2
NC_004466.2
NC_004584.1
NC_004585.1
NC_004586.1
NC_004587.1
NC_004588.1
NC_004589.1
NC_004615.1
NC_004616.1
NC_004617.1
NC_004629.1
NC_004664.2
NC_004665.1
NC_004678.1
NC_004679.1
NC_004680.1
NC_004681.1
NC_004682.2
NC_004683.1
NC_004684.1
NC_004685.1
NC_004686.2
NC_004687.1
NC_004688.1
NC_004689.1
NC_004735.1
NC_004736.1
NC_004740.1
NC_004745.1
NC_004746.1
NC_004775.2
NC_004777.1
NC_004813.1
NC_004814.1
NC_004820.1
NC_004821.1
NC_004827.1
NC_004831.2
NC_004902.1
NC_004913.3
NC_004914.3
NC_004928.1
NC_004996.1
NC_005045.1
NC_005056.1
NC_005066.1
NC_005069.1
NC_005083.2
NC_005091.2
NC_005131.2
NC_005135.1
NC_005178.1
NC_005258.1
NC_005259.1
NC_005260.1
NC_005262.3
NC_005263.2
NC_005282.1
NC_005284.1
NC_005294.1
NC_005340.1
NC_005342.2
NC_005344.1
NC_005345.2
NC_005354.1
NC_005355.1
NC_005356.1
NC_005357.1
NC_005822.1
NC_005833.1
NC_005841.1
NC_005856.1
NC_005857.1
NC_005859.1
NC_005879.1
NC_005880.2
NC_005882.1
NC_005884.1
NC_005885.1
NC_005886.2
NC_005887.1
NC_005891.1
NC_005893.1
NC_005948.1
NC_006294.1
NC_006356.2
NC_006548.1
NC_006552.1
NC_006557.1
NC_006565.1
NC_006820.1
NC_006882.2
NC_006883.2
NC_006884.2
NC_006936.1
NC_006938.1
NC_006940.2
NC_006945.1
NC_006949.1
NC_006953.1
NC_007019.1
NC_007021.1
NC_007022.1
NC_007023.1
NC_007024.1
NC_007045.1
NC_007046.1
NC_007047.1
NC_007048.1
NC_007049.1
NC_007050.1
NC_007051.1
NC_007052.1
NC_007053.1
NC_007054.1
NC_007055.1
NC_007056.1
NC_007057.1
NC_007058.1
NC_007059.1
NC_007060.1
NC_007061.1
NC_007062.1
NC_007063.1
NC_007064.1
NC_007065.1
NC_007066.1
NC_007145.2
NC_007149.1
NC_007189.1
NC_007291.1
NC_007451.1
NC_007456.1
NC_007458.1
NC_007461.1
NC_007497.1
NC_007501.1
NC_007581.1
NC_007603.1
NC_007610.1
NC_007623.1
NC_007637.1
NC_007709.1
NC_007710.1
NC_007734.1
NC_007804.2
NC_007805.1
NC_007806.1
NC_007807.1
NC_007808.1
NC_007809.1
NC_007810.1
NC_007814.1
NC_007817.1
NC_007818.1
NC_007819.1
NC_007820.1
NC_007821.1
NC_007822.1
NC_007823.1
NC_007824.1
NC_007825.1
NC_007827.1
NC_007856.1
NC_007902.1
NC_007917.1
NC_007924.1
NC_007967.1
NC_008152.1
NC_008193.1
NC_008194.1
NC_008195.1
NC_008196.1
NC_008197.1
NC_008198.1
NC_008199.1
NC_008200.1
NC_008201.1
NC_008202.2
NC_008203.1
NC_008204.1
NC_008205.1
NC_008206.2
NC_008207.1
NC_008208.1
NC_008265.1
NC_008294.1
NC_008296.2
NC_008363.1
NC_008364.1
NC_008367.1
NC_008370.1
NC_008371.1
NC_008376.2
NC_008464.1
NC_008515.1
NC_008562.1
NC_008574.2
NC_008575.1
NC_008583.1
NC_008584.1
NC_008617.1
NC_008689.1
NC_008694.1
NC_008695.1
NC_008717.1
NC_008720.1
NC_008721.2
NC_008722.1
NC_008723.1
NC_008798.1
NC_008799.1
NC_009014.1
NC_009015.1
NC_009016.1
NC_009018.1
NC_009231.1
NC_009232.2
NC_009234.1
NC_009235.2
NC_009236.1
NC_009237.1
NC_009382.1
NC_009447.1
NC_009514.1
NC_009526.1
NC_009531.1
NC_009540.1
NC_009541.1
NC_009542.2
NC_009543.1
NC_009551.1
NC_009552.3
NC_009554.1
NC_009603.1
NC_009604.1
NC_009643.1
NC_009737.2
NC_009760.1
NC_009799.3
NC_009803.1
NC_009804.1
NC_009810.1
NC_009811.2
NC_009812.1
NC_009813.1
NC_009814.1
NC_009815.1
NC_009816.1
NC_009817.1
NC_009818.1
NC_009819.1
NC_009820.1
NC_009821.1
NC_009875.1
NC_009877.1
NC_009878.1
NC_009904.1
NC_009935.1
NC_009936.1
NC_009987.1
NC_009990.1
NC_009993.2
NC_010105.1
NC_010106.1
NC_010116.1
NC_010147.1
NC_010179.2
NC_010237.1
NC_010324.1
NC_010325.1
NC_010326.1
NC_010342.1
NC_010353.1
NC_010355.1
NC_010363.1
NC_010391.1
NC_010392.1
NC_010393.1
NC_010429.1
NC_010463.1
NC_010495.1
NC_010576.1
NC_010583.1
NC_010807.1
NC_010808.1
NC_010811.2
NC_010821.1
NC_010945.1
NC_011019.1
NC_011020.1
NC_011021.1
NC_011022.1
NC_011023.1
NC_011038.1
NC_011039.1
NC_011040.1
NC_011041.1
NC_011042.1
NC_011043.1
NC_011044.1
NC_011045.1
NC_011046.1
NC_011048.1
NC_011054.1
NC_011055.1
NC_011056.1
NC_011057.1
NC_011085.3
NC_011103.1
NC_011104.1
NC_011107.1
NC_011142.1
NC_011165.1
NC_011166.1
NC_011167.1
NC_011201.1
NC_011216.1
NC_011222.1
NC_011267.1
NC_011269.2
NC_011270.1
NC_011271.1
NC_011272.1
NC_011273.1
NC_011285.1
NC_011287.1
NC_011288.1
NC_011289.1
NC_011290.1
NC_011291.1
NC_011292.1
NC_011308.1
NC_011318.1
NC_011344.1
NC_011356.1
NC_011357.1
NC_011373.1
NC_011398.1
NC_011399.1
NC_011421.1
NC_011523.1
NC_011534.1
NC_011551.1
NC_011589.1
NC_011611.1
NC_011612.1
NC_011613.1
NC_011614.1
NC_011645.1
NC_011646.1
NC_011703.1
NC_011756.1
NC_011801.1
NC_011802.1
NC_011810.1
NC_011811.1
NC_011976.1
NC_012027.1
NC_012091.2
NC_012092.1
NC_012093.1
NC_012223.2
NC_012418.1
NC_012419.1
NC_012530.1
NC_012635.1
NC_012638.1
NC_012662.1
NC_012663.1
NC_012696.1
NC_012697.1
NC_012740.1
NC_012741.1
NC_012742.1
NC_012743.2
NC_012749.1
NC_012753.1
NC_012756.1
NC_012757.1
NC_012784.1
NC_012788.1
NC_012868.1
NC_012884.1
NC_013021.1
NC_013055.1
NC_013059.1
NC_013085.1
NC_013152.1
NC_013153.1
NC_013154.1
NC_013155.1
NC_013195.1
NC_013197.1
NC_013594.1
NC_013597.1
NC_013598.1
NC_013599.1
NC_013600.1
NC_013638.1
NC_013643.1
NC_013644.1
NC_013645.1
NC_013646.1
NC_013647.1
NC_013648.1
NC_013649.2
NC_013650.1
NC_013651.1
NC_013691.1
NC_013692.1
NC_013693.1
NC_013694.1
NC_013696.1
NC_013697.1
NC_013698.1
NC_013936.1
NC_014036.1
NC_014229.1
NC_014260.1
NC_014457.1
NC_014458.1
NC_014459.2
NC_014460.1
NC_014461.1
NC_014467.1
NC_014595.1
NC_014635.1
NC_014636.1
NC_014660.1
NC_014661.1
NC_014662.1
NC_014663.1
NC_014792.1
NC_014900.1
NC_014901.1
NC_015157.1
NC_015158.1
NC_015159.1
NC_015208.1
NC_015209.1
NC_015210.1
NC_015249.1
NC_015250.1
NC_015251.1
NC_015252.1
NC_015253.1
NC_015254.1
NC_015262.1
NC_015263.1
NC_015264.1
NC_015265.1
NC_015266.1
NC_015269.1
NC_015270.1
NC_015271.1
NC_015272.2
NC_015273.1
NC_015274.1
NC_015279.1
NC_015280.1
NC_015281.1
NC_015282.1
NC_015283.1
NC_015284.1
NC_015285.1
NC_015286.1
NC_015287.1
NC_015288.1
NC_015289.1
NC_015290.1
NC_015292.1
NC_015293.1
NC_015294.2
NC_015295.1
NC_015296.1
NC_015297.1
NC_015453.1
NC_015454.1
NC_015456.1
NC_015457.1
NC_015463.1
NC_015464.1
NC_015465.1
NC_015466.1
NC_015568.1
NC_015569.1
NC_015584.1
NC_015585.1
NC_015586.1
NC_015719.1
NC_015720.1
NC_015721.1
NC_015785.1
NC_015933.1
NC_015937.1
NC_015938.1
NC_016071.1
NC_016073.1
NC_016158.1
NC_016160.1
NC_016161.1
NC_016162.1
NC_016163.1
NC_016164.1
NC_016165.1
NC_016166.1
NC_016434.1
NC_016435.1
NC_016562.1
NC_016563.1
NC_016564.1
NC_016565.1
NC_016566.1
NC_016567.1
NC_016568.1
NC_016569.1
NC_016570.1
NC_016571.1
NC_016650.1
NC_016651.1
NC_016652.1
NC_016653.1
NC_016654.1
NC_016655.1
NC_016656.1
NC_016657.1
NC_016658.1
NC_016659.1
NC_016761.1
NC_016762.1
NC_016763.1
NC_016764.1
NC_016765.1
NC_016766.1
NC_016767.1
NC_016770.1
NC_017674.1
NC_017688.1
NC_017695.1
NC_017696.1
NC_017698.1
NC_017702.1
NC_017732.1
NC_017864.1
NC_017865.1
NC_017968.1
NC_017969.1
NC_017971.2
NC_017972.1
NC_017973.1
NC_017974.1
NC_017975.1
NC_017976.1
NC_017978.1
NC_017980.1
NC_017981.1
NC_017983.1
NC_017984.1
NC_017985.1
NC_018083.1
NC_018084.1
NC_018085.1
NC_018086.1
NC_018087.3
NC_018088.1
NC_018264.1
NC_018269.1
NC_018270.1
NC_018271.1
NC_018272.1
NC_018273.1
NC_018274.1
NC_018275.1
NC_018276.1
NC_018277.1
NC_018278.1
NC_018279.1
NC_018280.1
NC_018281.1
NC_018282.1
NC_018283.1
NC_018284.1
NC_018285.1
NC_018452.1
NC_018454.1
NC_018831.1
NC_018832.1
NC_018834.1
NC_018835.1
NC_018836.1
NC_018837.1
NC_018838.1
NC_018839.1
NC_018840.1
NC_018841.1
NC_018842.1
NC_018843.1
NC_018845.1
NC_018846.1
NC_018847.1
NC_018848.1
NC_018849.1
NC_018850.2
NC_018851.1
NC_018852.1
NC_018853.1
NC_018854.1
NC_018855.1
NC_018856.1
NC_018857.1
NC_018859.1
NC_018860.1
NC_018861.1
NC_018863.1
NC_019398.1
NC_019399.1
NC_019400.1
NC_019401.1
NC_019402.1
NC_019403.1
NC_019404.1
NC_019405.1
NC_019406.1
NC_019407.1
NC_019408.1
NC_019410.1
NC_019411.1
NC_019414.1
NC_019416.1
NC_019417.1
NC_019418.1
NC_019419.2
NC_019420.1
NC_019421.1
NC_019422.1
NC_019423.1
NC_019442.1
NC_019443.1
NC_019444.1
NC_019445.1
NC_019446.1
NC_019447.1
NC_019448.1
NC_019449.1
NC_019450.1
NC_019451.1
NC_019452.1
NC_019453.1
NC_019454.1
NC_019455.1
NC_019456.1
NC_019457.1
NC_019485.1
NC_019486.1
NC_019487.1
NC_019488.1
NC_019489.1
NC_019490.1
NC_019496.1
NC_019500.1
NC_019501.1
NC_019502.1
NC_019503.1
NC_019504.1
NC_019505.1
NC_019506.1
NC_019507.1
NC_019508.1
NC_019509.1
NC_019510.1
NC_019511.1
NC_019512.1
NC_019513.1
NC_019514.1
NC_019515.1
NC_019516.1
NC_019517.1
NC_019518.1
NC_019519.1
NC_019520.1
NC_019521.1
NC_019522.1
NC_019523.1
NC_019524.2
NC_019525.1
NC_019526.1
NC_019527.1
NC_019528.1
NC_019529.1
NC_019530.1
NC_019538.1
NC_019539.1
NC_019540.1
NC_019541.1
NC_019542.1
NC_019543.1
NC_019544.1
NC_019545.1
NC_019548.1
NC_019549.1
NC_019550.1
NC_019704.1
NC_019705.1
NC_019706.1
NC_019707.1
NC_019708.1
NC_019709.1
NC_019710.1
NC_019711.1
NC_019713.1
NC_019714.1
NC_019715.1
NC_019716.1
NC_019717.1
NC_019718.1
NC_019719.1
NC_019720.1
NC_019721.1
NC_019722.1
NC_019723.1
NC_019724.1
NC_019725.1
NC_019726.1
NC_019767.1
NC_019768.1
NC_019769.1
NC_019782.1
NC_019813.1
NC_019909.1
NC_019910.1
NC_019911.2
NC_019912.1
NC_019913.1
NC_019914.1
NC_019915.1
NC_019916.1
NC_019917.1
NC_019918.1
NC_019919.2
NC_019920.1
NC_019921.1
NC_019922.1
NC_019923.1
NC_019924.1
NC_019925.1
NC_019926.1
NC_019927.1
NC_019928.1
NC_019929.1
NC_019930.1
NC_019931.1
NC_019932.1
NC_019933.2
NC_019934.1
NC_019935.1
NC_020078.1
NC_020079.1
NC_020080.1
NC_020081.2
NC_020082.1
NC_020083.1
NC_020197.1
NC_020198.1
NC_020199.1
NC_020200.1
NC_020201.1
NC_020202.1
NC_020203.1
NC_020204.1
NC_020205.1
NC_020414.1
NC_020416.1
NC_020477.1
NC_020478.1
NC_020479.1
NC_020480.1
NC_020481.1
NC_020482.1
NC_020483.1
NC_020484.1
NC_020486.1
NC_020488.1
NC_020489.1
NC_020490.2
NC_020835.1
NC_020837.1
NC_020838.1
NC_020839.1
NC_020840.1
NC_020841.1
NC_020842.1
NC_020843.1
NC_020844.1
NC_020845.1
NC_020846.1
NC_020847.1
NC_020848.1
NC_020849.1
NC_020850.1
NC_020851.1
NC_020853.1
NC_020854.1
NC_020855.1
NC_020856.2
NC_020857.1
NC_020858.2
NC_020859.1
NC_020860.1
NC_020862.2
NC_020863.1
NC_020865.1
NC_020866.1
NC_020867.1
NC_020868.1
NC_020870.1
NC_020871.1
NC_020872.1
NC_020873.1
NC_020874.1
NC_020875.1
NC_020876.1
NC_020877.1
NC_020878.1
NC_020879.1
NC_020880.1
NC_020883.1
NC_021061.1
NC_021062.1
NC_021063.1
NC_021067.1
NC_021068.1
NC_021070.1
NC_021071.1
NC_021072.1
NC_021073.1
NC_021190.1
NC_021297.1
NC_021298.1
NC_021299.1
NC_021300.1
NC_021301.1
NC_021302.1
NC_021304.1
NC_021305.1
NC_021306.2
NC_021307.1
NC_021308.1
NC_021309.1
NC_021310.1
NC_021311.1
NC_021315.1
NC_021316.1
NC_021317.1
NC_021318.1
NC_021323.1
NC_021324.1
NC_021325.1
NC_021326.1
NC_021331.1
NC_021332.1
NC_021334.1
NC_021336.1
NC_021337.1
NC_021338.1
NC_021339.1
NC_021342.2
NC_021343.1
NC_021344.2
NC_021346.1
NC_021347.1
NC_021348.1
NC_021349.1
NC_021529.2
NC_021530.1
NC_021531.1
NC_021532.1
NC_021533.1
NC_021534.1
NC_021535.1
NC_021536.1
NC_021538.1
NC_021539.2
NC_021540.1
NC_021556.1
NC_021557.1
NC_021558.1
NC_021559.1
NC_021560.1
NC_021561.1
NC_021562.1
NC_021563.1
NC_021569.1
NC_021772.1
NC_021773.2
NC_021774.1
NC_021775.1
NC_021776.1
NC_021777.1
NC_021779.1
NC_021780.1
NC_021781.2
NC_021782.1
NC_021783.1
NC_021784.1
NC_021785.1
NC_021787.2
NC_021788.1
NC_021789.1
NC_021790.1
NC_021791.1
NC_021792.1
NC_021793.1
NC_021794.1
NC_021795.1
NC_021796.1
NC_021797.1
NC_021798.1
NC_021799.1
NC_021800.1
NC_021801.1
NC_021802.1
NC_021803.1
NC_021804.1
NC_021805.1
NC_021806.1
NC_021852.1
NC_021853.1
NC_021854.1
NC_021855.1
NC_021856.1
NC_021857.1
NC_021860.1
NC_021861.1
NC_021862.1
NC_021863.1
NC_021864.1
NC_021865.1
NC_021866.1
NC_021867.1
NC_021868.1
NC_022052.1
NC_022053.1
NC_022054.1
NC_022055.1
NC_022056.1
NC_022057.1
NC_022058.1
NC_022059.1
NC_022060.1
NC_022061.1
NC_022062.1
NC_022063.1
NC_022064.1
NC_022065.1
NC_022066.1
NC_022067.1
NC_022068.1
NC_022069.1
NC_022070.1
NC_022071.1
NC_022085.1
NC_022086.1
NC_022087.1
NC_022088.2
NC_022090.1
NC_022091.1
NC_022094.1
NC_022096.1
NC_022323.1
NC_022324.1
NC_022325.1
NC_022328.1
NC_022329.1
NC_022330.1
NC_022331.2
NC_022334.1
NC_022335.1
NC_022336.1
NC_022337.1
NC_022338.1
NC_022339.1
NC_022340.1
NC_022341.1
NC_022342.1
NC_022343.1
NC_022744.1
NC_022746.1
NC_022747.1
NC_022749.1
NC_022750.1
NC_022751.1
NC_022752.1
NC_022753.1
NC_022754.1
NC_022756.1
NC_022757.1
NC_022758.1
NC_022761.1
NC_022762.1
NC_022763.1
NC_022764.1
NC_022765.1
NC_022766.1
NC_022767.1
NC_022768.1
NC_022769.1
NC_022770.1
NC_022771.1
NC_022772.1
NC_022773.1
NC_022774.1
NC_022775.1
NC_022776.1
NC_022790.1
NC_022791.1
NC_022914.1
NC_022915.1
NC_022916.1
NC_022917.1
NC_022918.1
NC_022920.1
NC_022965.1
NC_022966.1
NC_022967.1
NC_022968.1
NC_022969.1
NC_022970.1
NC_022971.1
NC_022972.2
NC_022973.1
NC_022974.1
NC_022975.1
NC_022976.1
NC_022977.1
NC_022979.1
NC_022980.1
NC_022981.1
NC_022982.1
NC_022983.1
NC_022984.1
NC_022985.1
NC_022986.1
NC_022987.1
NC_022988.1
NC_022989.1
NC_023005.1
NC_023006.1
NC_023007.1
NC_023009.1
NC_023498.1
NC_023499.1
NC_023500.1
NC_023501.1
NC_023502.1
NC_023548.1
NC_023549.1
NC_023550.1
NC_023551.1
NC_023552.1
NC_023553.1
NC_023554.1
NC_023555.1
NC_023556.1
NC_023557.1
NC_023558.1
NC_023561.1
NC_023562.1
NC_023563.1
NC_023564.1
NC_023565.1
NC_023566.1
NC_023567.2
NC_023568.1
NC_023569.1
NC_023570.1
NC_023572.1
NC_023573.1
NC_023574.1
NC_023575.1
NC_023576.1
NC_023577.1
NC_023578.1
NC_023579.1
NC_023580.1
NC_023581.1
NC_023582.1
NC_023583.1
NC_023584.1
NC_023586.1
NC_023587.1
NC_023588.1
NC_023589.1
NC_023590.1
NC_023591.1
NC_023593.1
NC_023594.2
NC_023595.2
NC_023597.1
NC_023599.1
NC_023600.1
NC_023601.1
NC_023602.1
NC_023603.1
NC_023604.1
NC_023605.1
NC_023606.1
NC_023607.1
NC_023608.1
NC_023609.1
NC_023610.1
NC_023612.1
NC_023614.1
NC_023686.1
NC_023687.1
NC_023688.1
NC_023689.1
NC_023690.1
NC_023691.1
NC_023692.1
NC_023693.1
NC_023694.1
NC_023695.1
NC_023696.1
NC_023697.1
NC_023698.1
NC_023699.1
NC_023700.1
NC_023701.1
NC_023702.1
NC_023703.1
NC_023704.1
NC_023705.1
NC_023706.1
NC_023707.1
NC_023708.1
NC_023709.1
NC_023710.1
NC_023711.1
NC_023712.1
NC_023713.1
NC_023714.1
NC_023715.1
NC_023716.1
NC_023717.1
NC_023719.1
NC_023720.1
NC_023721.1
NC_023722.1
NC_023723.1
NC_023724.1
NC_023725.1
NC_023726.1
NC_023727.1
NC_023728.1
NC_023729.1
NC_023730.1
NC_023731.1
NC_023732.1
NC_023733.1
NC_023734.1
NC_023735.1
NC_023736.1
NC_023737.1
NC_023738.1
NC_023739.1
NC_023740.1
NC_023741.1
NC_023742.1
NC_023743.1
NC_023744.1
NC_023745.1
NC_023746.1
NC_023747.1
NC_023748.1
NC_023856.1
NC_023859.1
NC_023862.1
NC_023863.2
NC_023865.1
NC_024121.1
NC_024122.1
NC_024123.1
NC_024124.2
NC_024125.2
NC_024134.1
NC_024135.1
NC_024136.1
NC_024137.1
NC_024138.1
NC_024139.1
NC_024140.1
NC_024141.1
NC_024142.2
NC_024143.1
NC_024144.1
NC_024145.1
NC_024146.1
NC_024147.1
NC_024148.1
NC_024149.1
NC_024203.1
NC_024204.1
NC_024205.1
NC_024206.1
NC_024207.1
NC_024208.1
NC_024209.1
NC_024210.1
NC_024211.1
NC_024212.1
NC_024213.1
NC_024214.1
NC_024215.1
NC_024216.1
NC_024217.1
NC_024329.1
NC_024330.1
NC_024354.1
NC_024355.1
NC_024356.1
NC_024357.1
NC_024358.1
NC_024359.1
NC_024360.1
NC_024361.1
NC_024362.1
NC_024363.1
NC_024364.1
NC_024365.1
NC_024366.1
NC_024367.1
NC_024368.1
NC_024369.2
NC_024370.1
NC_024371.1
NC_024375.1
NC_024378.1
NC_024379.1
NC_024380.1
NC_024381.1
NC_024383.1
NC_024384.1
NC_024385.1
NC_024386.1
NC_024387.1
NC_024388.1
NC_024389.1
NC_024390.1
NC_024391.1
NC_024392.1
NC_024711.1
NC_024782.1
NC_024783.1
NC_024784.1
NC_024785.1
NC_024786.1
NC_024787.1
NC_024788.1
NC_024789.1
NC_024790.1
NC_024791.1
NC_024792.1
NC_024793.1
NC_024794.1
NC_025115.1
NC_025414.1
NC_025415.1
NC_025416.1
NC_025417.1
NC_025418.1
NC_025419.1
NC_025420.1
NC_025421.1
NC_025422.1
NC_025423.1
NC_025424.1
NC_025425.1
NC_025426.1
NC_025427.1
NC_025428.1
NC_025429.1
NC_025430.1
NC_025431.1
NC_025433.1
NC_025434.1
NC_025436.1
NC_025437.1
NC_025438.1
NC_025439.1
NC_025440.1
NC_025441.1
NC_025442.1
NC_025443.1
NC_025444.1
NC_025445.1
NC_025446.1
NC_025447.1
NC_025448.1
NC_025449.1
NC_025450.1
NC_025451.1
NC_025452.1
NC_025453.1
NC_025454.1
NC_025455.1
NC_025456.1
NC_025457.1
NC_025458.1
NC_025459.1
NC_025460.1
NC_025461.1
NC_025462.1
NC_025463.1
NC_025464.1
NC_025465.1
NC_025466.1
NC_025467.1
NC_025470.1
NC_025471.1
NC_025822.1
NC_025824.1
NC_025829.1
NC_025830.1
NC_026010.1
NC_026013.1
NC_026014.1
NC_026016.1
NC_026017.1
NC_026582.1
NC_026583.1
NC_026584.1
NC_026585.1
NC_026586.1
NC_026587.1
NC_026588.1
NC_026589.1
NC_026590.1
NC_026591.1
NC_026593.1
NC_026594.1
NC_026595.1
NC_026596.1
NC_026597.1
NC_026598.1
NC_026599.1
NC_026600.1
NC_026601.1
NC_026602.1
NC_026603.1
NC_026604.1
NC_026605.1
NC_026606.1
NC_026607.2
NC_026608.1
NC_026609.1
NC_026610.2
NC_026611.1
NC_026612.1
NC_026613.1
NC_026665.1
NC_026923.1
NC_026924.1
NC_026926.1
NC_026927.1
NC_026928.1
NC_027118.1
NC_027119.1
NC_027120.1
NC_027125.1
NC_027130.1
NC_027132.1
NC_027204.1
NC_027292.1
NC_027293.1
NC_027294.1
NC_027295.1
NC_027296.1
NC_027297.1
NC_027298.1
NC_027299.1
NC_027329.1
NC_027330.1
NC_027331.1
NC_027332.1
NC_027333.1
NC_027334.1
NC_027335.1
NC_027336.1
NC_027337.1
NC_027339.1
NC_027340.1
NC_027341.1
NC_027342.1
NC_027344.1
NC_027345.1
NC_027346.1
NC_027347.1
NC_027348.2
NC_027349.1
NC_027350.1
NC_027351.1
NC_027352.1
NC_027353.1
NC_027354.1
NC_027355.1
NC_027356.1
NC_027357.1
NC_027358.1
NC_027359.1
NC_027360.1
NC_027361.1
NC_027362.1
NC_027363.1
NC_027364.1
NC_027365.1
NC_027366.1
NC_027367.1
NC_027368.1
NC_027369.1
NC_027370.1
NC_027371.1
NC_027372.1
NC_027373.1
NC_027374.1
NC_027375.1
NC_027376.1
NC_027377.1
NC_027378.1
NC_027379.1
NC_027380.1
NC_027381.1
NC_027382.1
NC_027383.1
NC_027384.1
NC_027385.1
NC_027386.1
NC_027387.1
NC_027388.1
NC_027389.1
NC_027390.1
NC_027391.1
NC_027392.1
NC_027393.1
NC_027394.1
NC_027395.1
NC_027396.1
NC_027397.1
NC_027398.1
NC_027399.1
NC_027400.1
NC_027401.1
NC_027402.1
NC_027403.1
NC_027404.1
NC_027405.1
NC_027620.1
NC_027621.1
NC_027622.1
NC_027623.1
NC_027624.1
NC_027625.1
NC_027626.1
NC_027627.1
NC_027628.1
NC_027629.1
NC_027630.1
NC_027633.1
NC_027634.1
NC_027635.1
NC_027636.1
NC_027637.1
NC_027638.1
NC_027639.1
NC_027640.1
NC_027641.1
NC_027642.1
NC_027643.1
NC_027644.1
NC_027645.1
NC_027646.1
NC_027647.1
NC_027648.1
NC_027979.1
NC_027981.1
NC_027982.1
NC_027983.1
NC_027984.1
NC_027985.1
NC_027986.1
NC_027987.1
NC_027988.2
NC_027989.1
NC_027990.1
NC_027991.1
NC_027992.1
NC_027993.1
NC_027994.1
NC_027995.1
NC_027996.1
NC_027997.1
NC_028247.1
NC_028248.1
NC_028448.1
NC_028449.1
NC_028651.1
NC_028652.1
NC_028653.1
NC_028654.1
NC_028655.1
NC_028656.1
NC_028657.1
NC_028658.1
NC_028659.1
NC_028660.1
NC_028661.1
NC_028662.1
NC_028663.1
NC_028664.1
NC_028665.1
NC_028666.1
NC_028667.1
NC_028668.1
NC_028669.1
NC_028670.1
NC_028671.2
NC_028672.1
NC_028673.1
NC_028674.1
NC_028675.1
NC_028676.1
NC_028677.1
NC_028678.1
NC_028679.1
NC_028680.1
NC_028681.1
NC_028682.1
NC_028683.1
NC_028684.1
NC_028685.1
NC_028686.1
NC_028687.1
NC_028688.1
NC_028689.1
NC_028690.1
NC_028691.1
NC_028692.1
NC_028693.2
NC_028694.1
NC_028695.2
NC_028696.2
NC_028697.1
NC_028698.1
NC_028699.1
NC_028700.1
NC_028701.2
NC_028702.1
NC_028742.1
NC_028743.1
NC_028744.1
NC_028745.1
NC_028746.1
NC_028747.1
NC_028748.2
NC_028749.1
NC_028750.1
NC_028751.1
NC_028754.1
NC_028755.1
NC_028757.1
NC_028758.1
NC_028759.1
NC_028760.1
NC_028762.1
NC_028763.1
NC_028764.1
NC_028765.1
NC_028766.1
NC_028767.1
NC_028768.1
NC_028770.1
NC_028772.1
NC_028773.1
NC_028774.1
NC_028775.1
NC_028776.1
NC_028777.1
NC_028778.1
NC_028779.1
NC_028780.1
NC_028782.1
NC_028783.1
NC_028784.1
NC_028785.1
NC_028786.1
NC_028788.1
NC_028789.1
NC_028791.1
NC_028792.1
NC_028794.1
NC_028795.1
NC_028796.1
NC_028798.1
NC_028799.1
NC_028800.1
NC_028801.1
NC_028802.1
NC_028803.1
NC_028804.1
NC_028805.1
NC_028807.1
NC_028808.2
NC_028809.1
NC_028810.1
NC_028812.1
NC_028813.1
NC_028815.1
NC_028816.1
NC_028817.1
NC_028818.1
NC_028819.1
NC_028820.1
NC_028821.1
NC_028822.1
NC_028823.1
NC_028825.1
NC_028826.1
NC_028827.1
NC_028828.1
NC_028829.1
NC_028830.1
NC_028831.1
NC_028832.1
NC_028834.1
NC_028835.1
NC_028836.1
NC_028837.1
NC_028838.1
NC_028840.1
NC_028841.1
NC_028842.1
NC_028843.1
NC_028844.1
NC_028846.1
NC_028847.1
NC_028848.1
NC_028849.1
NC_028850.1
NC_028851.1
NC_028852.1
NC_028853.1
NC_028854.1
NC_028855.1
NC_028856.1
NC_028857.1
NC_028859.1
NC_028860.1
NC_028861.1
NC_028862.1
NC_028863.1
NC_028864.1
NC_028865.1
NC_028869.1
NC_028870.1
NC_028871.1
NC_028872.1
NC_028874.1
NC_028876.2
NC_028877.1
NC_028878.1
NC_028879.1
NC_028880.1
NC_028881.1
NC_028882.1
NC_028883.1
NC_028885.1
NC_028886.1
NC_028887.1
NC_028888.1
NC_028889.1
NC_028890.1
NC_028892.1
NC_028894.1
NC_028895.1
NC_028896.1
NC_028897.1
NC_028898.1
NC_028899.1
NC_028900.1
NC_028901.1
NC_028902.1
NC_028903.1
NC_028904.1
NC_028905.1
NC_028906.1
NC_028907.1
NC_028908.2
NC_028910.1
NC_028911.1
NC_028912.1
NC_028913.1
NC_028914.1
NC_028915.1
NC_028916.1
NC_028917.1
NC_028919.1
NC_028920.1
NC_028922.1
NC_028923.1
NC_028924.1
NC_028925.1
NC_028926.1
NC_028927.1
NC_028928.1
NC_028929.1
NC_028930.1
NC_028931.1
NC_028932.1
NC_028933.1
NC_028934.1
NC_028935.2
NC_028936.1
NC_028937.1
NC_028939.1
NC_028940.1
NC_028941.1
NC_028942.1
NC_028943.1
NC_028944.1
NC_028945.1
NC_028946.1
NC_028947.1
NC_028950.1
NC_028951.1
NC_028952.1
NC_028953.1
NC_028954.1
NC_028955.1
NC_028956.1
NC_028957.1
NC_028958.1
NC_028959.1
NC_028960.2
NC_028961.1
NC_028962.1
NC_028965.1
NC_028966.1
NC_028967.1
NC_028968.1
NC_028969.1
NC_028971.1
NC_028972.1
NC_028974.1
NC_028976.1
NC_028977.1
NC_028978.1
NC_028979.1
NC_028980.1
NC_028982.1
NC_028983.1
NC_028984.1
NC_028986.1
NC_028987.2
NC_028988.1
NC_028990.1
NC_028991.1
NC_028993.1
NC_028994.1
NC_028995.1
NC_028996.1
NC_028997.1
NC_028998.1
NC_028999.1
NC_029000.1
NC_029001.1
NC_029002.1
NC_029003.2
NC_029004.1
NC_029005.2
NC_029006.1
NC_029007.1
NC_029008.1
NC_029009.1
NC_029010.1
NC_029012.1
NC_029013.1
NC_029014.1
NC_029015.2
NC_029016.1
NC_029017.1
NC_029018.2
NC_029019.1
NC_029021.1
NC_029022.1
NC_029023.1
NC_029024.1
NC_029025.1
NC_029026.1
NC_029028.1
NC_029029.1
NC_029030.1
NC_029031.1
NC_029032.1
NC_029033.1
NC_029042.1
NC_029043.2
NC_029044.1
NC_029045.1
NC_029046.1
NC_029047.1
NC_029048.2
NC_029050.1
NC_029057.1
NC_029058.1
NC_029059.1
NC_029060.1
NC_029061.1
NC_029065.1
NC_029066.1
NC_029067.1
NC_029068.1
NC_029070.1
NC_029071.1
NC_029072.1
NC_029073.1
NC_029074.1
NC_029075.1
NC_029077.1
NC_029078.1
NC_029079.1
NC_029080.1
NC_029081.1
NC_029083.1
NC_029084.1
NC_029091.1
NC_029092.1
NC_029093.1
NC_029094.1
NC_029097.1
NC_029098.1
NC_029099.1
NC_029100.1
NC_029101.1
NC_029102.1
NC_029104.1
NC_029106.1
NC_029107.1
NC_029116.1
NC_029118.1
NC_029119.1
NC_029120.1
NC_029121.1
NC_030458.1
NC_030472.1
NC_030476.1
NC_030652.1
NC_030694.1
NC_030695.1
NC_030696.1
NC_030698.1
NC_030901.1
NC_030902.1
NC_030903.1
NC_030904.1
NC_030905.1
NC_030906.1
NC_030907.1
NC_030908.1
NC_030909.1
[truncated: 1,676 more rows]
